# Supplementary material for: The first draft genome of Picrorhiza kurrooa, an endangered medicinal herb from Himalayas
Source: Sci Rep. 2021 Jul 22;11:14944. doi: 10.1038/s41598-021-93495-z (PMC8298464; doi:10.1038/s41598-021-93495-z)
Supplement: Supplementary file 1 — Supplementary Information 1. [file 41598_2021_93495_MOESM1_ESM.xls]

## Sheet: Information Sheet
Sheet Name	Detailed Information
S1	Information of primary sequence data and data after filtering/ correction
S2	Annotation(GO,KEGG, EC, PMN etc) of all 24,798 protein coding genes, their targeting miRNA and their correlation with them
S3	Up-regulated Differentially expressed genes in rhizome 250 in comparison of Rhizome 150 c
S4	Down-regulated Differentially expressed genes in rhizome 250 in comparison of Rhizome 150 c
S5	Up-regulated Differentially expressed genes in leaf 250 in comparison of Rhizome 150 c
S6	Down-regulated Differentially expressed genes in leaf 250 in comparison of Rhizome 150 c
S7	Sequence and expression analysis result of miRNA

## Sheet: S1
	Initial Data
		Pacbio	Illumuina
	Initial read data	112gb	115gb
	Initial Coverage	65X	70X
	Initial Read length	36-65kb	76 and 101 bp
	Library Size	10KB & 20KB	200-900 bp
	Data after filtering/correction
		Pacbio	Illumina
	Remained Data	49Gb (Paired end read Corrected) 41Gb(Pacbio self-corection)	80gb
	Coverage	29X & 25X	48X
	Average Read length	4.8Kb & 3.02Kb	-

## Sheet: S2
Transcript_ID	Blast_tophit	Bit_score	E_Value	RPKM_L15	RPKM_L25	RPKM_R15	RPKM_R25	GO_P	GO_P_Description	GO_C	GO_C_Description	GO_F	GO_F_Description	KEGG_Pathway	EC_Pathways	PMN_Pathways	Targeting miRNA	correlation(miRNA-Traget)
augustus_masked-Contig_626-processed-gene-0.11-mRNA-1	gb|KMQ78754.1| hypothetical protein BPMI_01608 [Candidatus Burkh...	383	e-134	1170.19	396.79	676.691	763.951	-	-	-	-	-	-	-	-	-	-	-
snap_masked-Contig_626-processed-gene-0.35-mRNA-1	gb|PHT26346.1| hypothetical protein CQW23_34035 [Capsicum baccatum]	93	5e-23	1482.64	372.862	628.741	611.154	-	-	-	-	-	-	-	-	-	-	-
snap_masked-Contig_626-processed-gene-0.41-mRNA-1	ref|YP_009331736.1| Ycf68 (chloroplast) [Arracacia xanthorrhiza]...	70	4e-14	32.8658	10.5845	5.96113	7.26177	-	-	GO:0009536	"plastid"	-	-	-	-	-	-	-
snap_masked-Contig_11123-processed-gene-0.32-mRNA-1	gb|OWK25895.1| 30S ribosomal protein S7, partial [Rhizobium yang...	211	7e-69	177.214	230.999	7.81552	4.7508	GO:0000028	"ribosomal small subunit assembly"	GO:0005618	"cell wall"	GO:0005515	"protein binding"	"Ribosome"	-	-	-	-
snap_masked-Contig_11123-processed-gene-0.31-mRNA-1	ref|XP_006827835.1| hypothetical protein AMTR_s02071p00004290 [A...	252	2e-84	11.5999	11.3852	6.01134	5.26055	GO:0033120	"positive regulation of RNA splicing"	GO:0005763	"mitochondrial small ribosomal subunit"	GO:0005515	"protein binding"	"Ribosome"	-	-	-	-
augustus_masked-Contig_626-processed-gene-0.13-mRNA-1	ref|XP_012832849.1| PREDICTED: uncharacterized protein LOC105953...	402	e-141	2090.3	884.438	1061.73	1814.74	GO:0043457	"regulation of cellular respiration"	GO:0005739	"mitochondrion"	-	-	-	-	-	nov-miR-78,gma-miR319n,hsa-miR-450a-1-3p	-0.664,-0.798,-0.803
augustus_masked-Contig_5048-processed-gene-0.28-mRNA-1	ref|YP_009294876.1| component of cytochrome b6/f complex (plasti...	628	0	0.207971	0.28577	0.452656	0.210064	GO:0009767	"photosynthetic electron transport chain"	GO:0009507	"chloroplast"	GO:0005515	"protein binding"	"Photosynthesis"	-	-	-	-
augustus_masked-Contig_12793-processed-gene-0.24-mRNA-1	gb|PHT26158.1| hypothetical protein CQW23_34230 [Capsicum baccatum]	155	4e-46	8.22389	9.74933	10.0027	86.8537	-	-	-	-	-	-	-	-	-	dvi-miR-9550-5p,mdv1-miR-M2-5p	-0.587,-0.586
maker-Contig_4393-snap-gene-0.45-mRNA-1	ref|XP_011069776.1| PREDICTED: 3-oxo-Delta(4,5)-steroid 5-beta-r...	699	0	119.77	92.0723	2.69301	5.95712	GO:0009611	"response to wounding"	GO:0005829	"cytosol"	GO:0042802	"identical protein binding"	-	"Iridoidsynthase."	-	-	-
maker-Contig_12289-augustus-gene-0.78-mRNA-1	gb|EYU42328.1| hypothetical protein MIMGU_mgv1a0171311mg, partia...	160	8e-50	238.362	434.944	747.004	499.679	GO:0006412	"translation"	GO:0005634	"nucleus"	GO:0070180	"LSU rRNA binding"	"Ribosome"	-	-	-	-
maker-Contig_12289-snap-gene-0.83-mRNA-1	ref|XP_017581169.1| PREDICTED: 60S ribosomal protein L37a [Pygoc...	37	0.7	154.319	190.112	472.76	257.996	GO:0006413	"translational initiation"	GO:0070062	"extracellular vesicular exosome"	GO:0003735	"structural constituent of ribosome"	"Ribosome"	-	-	-	-
augustus_masked-Contig_11049-processed-gene-0.43-mRNA-1	ref|XP_022851816.1| uncharacterized protein LOC111373513 [Olea e...	62	7e-11	3.33793	25.554	12.6275	127.877	-	-	-	-	-	-	-	-	-	-	-
snap_masked-Contig_12289-processed-gene-0.68-mRNA-1	ref|XP_011093493.1| PREDICTED: eukaryotic translation initiation...	75	3e-14	11.1264	14.624	22.1113	22.4769	GO:0009737	"response to abscisic acid stimulus"	GO:0016020	"membrane"	GO:0016874	"ligase activity"	"Viral myocarditis"	-	-	-	-
maker-Contig_5298-snap-gene-0.64-mRNA-1	gb|OTF84780.1| putative ribosomal protein L2 (plastid) [Helianth...	576	0	11.3425	8.80709	7.75888	6.49211	GO:0040007	"growth"	GO:0009507	"chloroplast"	GO:0003735	"structural constituent of ribosome"	"Ribosome"	-	-	-	-
maker-Contig_10049-snap-gene-0.52-mRNA-1	ref|XP_011088009.1| PREDICTED: probable protein S-acyltransferas...	804	0	10.2371	12.9301	17.1275	15.573	GO:0009932	"cell tip growth"	GO:0005829	"cytosol"	GO:0016409	"palmitoyltransferase activity"	"Pathways in cancer"	"ProteinS-acyltransferase."	-	hvsa-miR-HSTR2-3p,hvsa-miR-HSTR2-3p	-0.952,-0.894
maker-Contig_2740-snap-gene-0.70-mRNA-1	gb|EYU27304.1| hypothetical protein MIMGU_mgv1a010991mg [Erythra...	97	5e-29	57.5354	21.7261	7.80683	6.65434	-	-	-	-	-	-	-	-	-	-	-
maker-Contig_10049-augustus-gene-0.49-mRNA-1	ref|XP_011088011.1| PREDICTED: L-galactose dehydrogenase isoform...	555	0	33.1726	45.3455	50.721	33.1934	GO:0006974	"response to DNA damage stimulus"	GO:0005829	"cytosol"	GO:0016616	"oxidoreductase activity	"Ascorbate and aldarate metabolism"	"Pyridoxal4-dehydrogenase."	-	-	-
augustus_masked-Contig_10444-processed-gene-0.26-mRNA-1	ref|XP_016468768.1| PREDICTED: uncharacterized protein LOC107791...	75	6e-15	0	0.318515	0.378392	1.40481	GO:0046686	"response to cadmium ion"	GO:0005774	"vacuolar membrane"	GO:0005507	"copper ion binding"	"D-Glutamine and D-glutamate metabolism"	"RNA-directedDNApolymerase."	-	-	-
snap_masked-Contig_12289-processed-gene-0.67-mRNA-1	ref|XP_020549677.1| eukaryotic translation initiation factor 4G-...	1317	0	13.2713	17.1653	25.1836	24.9057	GO:0080135	"regulation of cellular response to stress"	GO:0005634	"nucleus"	GO:0003729	"mRNA binding"	"Viral myocarditis"	-	-	dme-miR-4961-3p,dme-miR-4961-3p,dme-miR-4961-3p,dme-miR-4961-3p,gga-miR-1684a-3p,gga-miR-1684a-3p,gga-miR-1684a-3p,gga-miR-1684a-3p,gga-miR-1684a-3p,gga-miR-1684a-3p,gga-miR-1684a-3p,gga-miR-1684a-3p,ppc-miR-8333-5p	-0.998,-0.936,-0.776,-0.825,-0.996,-0.905,-0.952,-0.944,-0.896,-0.811,-0.879,-0.880,-0.972
maker-Contig_10049-snap-gene-0.53-mRNA-1	ref|XP_011088147.1| PREDICTED: transcription factor bHLH18-like ...	246	1e-77	11.9544	11.1643	11.658	19.1315	GO:0045487	"gibberellin catabolic process"	GO:0005737	"cytoplasm"	GO:0005515	"protein binding"	"Pathways in cancer"	-	-	-	-
maker-Contig_12289-augustus-gene-0.81-mRNA-1	gb|EYU40335.1| hypothetical protein MIMGU_mgv1a008859mg [Erythra...	588	0	12.6201	13.697	18.6439	21.2453	GO:0010421	"hydrogen peroxide-mediated programmed cell death"	GO:0005634	"nucleus"	GO:0004197	"cysteine-type endopeptidase activity"	-	-	-	-	-
maker-Contig_12289-snap-gene-0.87-mRNA-1	ref|XP_011085625.1| PREDICTED: eukaryotic translation initiation...	98	3e-21	47.1401	33.6011	20.2371	20.2856	GO:0009737	"response to abscisic acid stimulus"	-	-	GO:0003729	"mRNA binding"	"Viral myocarditis"	-	-	-	-
maker-Contig_1555-snap-gene-0.63-mRNA-1	ref|XP_011078939.1| PREDICTED: cell cycle checkpoint protein RAD...	157	3e-41	6.33589	7.07811	9.64199	6.71185	GO:0030890	"positive regulation of B cell proliferation"	GO:0031307	"integral to mitochondrial outer membrane"	GO:0005515	"protein binding"	"Meiosis - yeast"	-	-	-	-
augustus_masked-Contig_10525-processed-gene-0.48-mRNA-1	gb|KGN46897.1| hypothetical protein Csa_6G149380 [Cucumis sativus]	74	1e-10	0.258087	0.0788078	0.312076	0.17379	-	-	-	-	-	-	-	-	-	-	-
maker-Contig_2611-augustus-gene-0.54-mRNA-1	ref|XP_019153442.1| PREDICTED: uncharacterized protein LOC109149...	135	2e-32	0	0.501902	0.275194	0.808828	-	-	-	-	-	-	-	-	-	-	-
maker-Contig_1555-snap-gene-0.66-mRNA-1	ref|XP_011099888.1| PREDICTED: aspartic proteinase-like protein ...	447	e-150	4.57151	7.81054	7.79159	6.3766	GO:0080167	"response to karrikin"	GO:0016020	"membrane"	GO:0004190	"aspartic-type endopeptidase activity"	"Protein digestion and absorption"	"Candidapepsin."	-	tca-miR-6016-5p	-0.93
maker-Contig_2740-snap-gene-0.73-mRNA-1	gb|PIN07227.1| Iron/ascorbate family oxidoreductase [Handroanthu...	529	0	4.53163	4.75874	11.3468	19.3138	GO:0071281	"cellular response to iron ion"	GO:0005783	"endoplasmic reticulum"	GO:0009815	"1-aminocyclopropane-1-carboxylate oxidase activity"	"Cysteine and methionine metabolism"	"Aminocyclopropanecarboxylateoxidase."	ethylene biosynthesis I (plants)	-	-
maker-Contig_1555-snap-gene-0.67-mRNA-1	gb|PIN09511.1| Sensory transduction histidine kinase [Handroanth...	588	0	7.50877	11.1848	11.6965	14.4039	GO:0009405	"pathogenesis"	GO:0005615	"extracellular space"	GO:0009927	"histidine phosphotransfer kinase activity"	"MAPK signaling pathway - yeast"	"Histidinekinase."	-	pxy-miR-8508,pxy-miR-8508,nov-miR-693	-0.929,-0.824,-0.944
snap_masked-Contig_1555-processed-gene-0.30-mRNA-1	ref|XP_011078939.1| PREDICTED: cell cycle checkpoint protein RAD...	457	e-154	6.62737	7.81094	7.06576	5.83692	GO:0008156	"negative regulation of DNA replication"	GO:0005634	"nucleus"	GO:0003689	"DNA clamp loader activity"	"Meiosis - yeast"	-	-	gma-miR4372a,gma-miR4372a	-0.542,-0.803
maker-Contig_7647-snap-gene-0.63-mRNA-1	ref|XP_010695763.1| PREDICTED: serine/threonine-protein phosphat...	218	2e-64	1.72157	1.44564	3.4348	4.05743	GO:0010082	"regulation of root meristem growth"	GO:0005634	"nucleus"	-	-	-	"Protein-serine/threoninephosphatase."	-	-	-
snap_masked-Contig_8526-processed-gene-0.39-mRNA-1	ref|XP_019223568.1| PREDICTED: LOW QUALITY PROTEIN: histone-lysi...	247	9e-75	5.59653	8.14788	7.25063	6.05665	GO:0071314	"cellular response to cocaine"	GO:0005720	"nuclear heterochromatin"	GO:0008757	"S-adenosylmethionine-dependent methyltransferase activity"	"Lysine degradation"	"Histone-lysineN-methyltransferase."	26,27-dehydrozymosterol metabolism	-	-
snap_masked-Contig_8526-processed-gene-0.38-mRNA-1	ref|XP_011081855.1| PREDICTED: uncharacterized protein LOC105164...	435	e-138	3.67254	6.46687	8.05263	10.7164	GO:0040029	"regulation of gene expression	GO:0000790	"nuclear chromatin"	GO:0000987	"core promoter proximal region sequence-specific DNA binding"	-	"RING-typeE3ubiquitintransferase."	-	-	-
maker-Contig_4793-snap-gene-0.108-mRNA-1	gb|PIN05102.1| hypothetical protein CDL12_22355 [Handroanthus im...	119	2e-31	16.4161	11.5292	12.7041	10.2251	GO:0030587	"sorocarp development"	GO:0005829	"cytosol"	GO:0005515	"protein binding"	-	-	-	-	-
maker-Contig_1555-snap-gene-0.67-mRNA-2	ref|XP_011081472.1| PREDICTED: histidine kinase 1 [Sesamum indicum]	754	0	15.196	21.9813	16.2782	16.1033	GO:0010150	"leaf senescence"	GO:0005783	"endoplasmic reticulum"	GO:0042803	"protein homodimerization activity"	"Plant hormone signal transduction"	"Histidinekinase."	-	-	-
snap_masked-Contig_1674-processed-gene-0.17-mRNA-1	gb|KHN05952.1| Putative membrane protein ycf1 [Glycine soja]	96	7e-23	0.741762	0.566249	0.627851	1.24872	-	-	GO:0009706	"chloroplast inner membrane"	GO:0008565	"protein transporter activity"	-	-	-	-	-
maker-Contig_4733-augustus-gene-0.87-mRNA-1	ref|XP_011084067.1| PREDICTED: protein OS-9 homolog [Sesamum ind...	62	6e-10	19.0739	14.3527	17.545	15.4815	GO:0030433	"ER-associated protein catabolic process"	GO:0005783	"endoplasmic reticulum"	GO:0005515	"protein binding"	"Protein processing in endoplasmic reticulum"	-	-	-	-
maker-Contig_4733-augustus-gene-0.90-mRNA-1	ref|XP_022867282.1| protein STRUBBELIG-RECEPTOR FAMILY 3-like is...	89	2e-18	3.86497	10.6216	12.4909	13.4861	GO:0009742	"brassinosteroid mediated signaling pathway"	GO:0016020	"membrane"	GO:0019199	"transmembrane receptor protein kinase activity"	"Plant-pathogen interaction"	"Non-specificserine/threonineproteinkinase."	-	gga-miR-1627-5p	-0.919
snap_masked-Contig_9729-processed-gene-0.69-mRNA-1	gb|EYU32130.1| hypothetical protein MIMGU_mgv1a008480mg [Erythra...	446	e-153	6.46958	8.33149	8.84332	10.5597	GO:0016567	"protein ubiquitination"	GO:0019005	"SCF ubiquitin ligase complex"	GO:0004842	"ubiquitin-protein ligase activity"	"Cell cycle"	-	-	-	-
maker-Contig_9729-snap-gene-0.128-mRNA-1	ref|XP_011092478.1| PREDICTED: signal peptide peptidase-like 4 i...	936	0	13.9185	22.5581	17.9572	28.5308	GO:0033619	"membrane protein proteolysis"	GO:0071458	"integral to cytosolic side of endoplasmic reticulum membrane"	GO:0005515	"protein binding"	-	"AminopeptidaseB."	-	-	-
maker-Contig_4733-snap-gene-0.92-mRNA-1	gb|PIN20307.1| Transcription factor MEIS1 [Handroanthus impetigi...	561	0	47.6847	41.8911	77.9791	50.3322	GO:0010094	"specification of carpel identity"	GO:0005634	"nucleus"	GO:0003700	"sequence-specific DNA binding transcription factor activity"	-	-	-	-	-
maker-Contig_5312-augustus-gene-0.65-mRNA-1	gb|AKN09629.1| basic helix-loop-helix transcription factor [Salv...	351	e-118	6.97307	19.6345	22.0193	9.69894	GO:0010374	"stomatal complex development"	GO:0005634	"nucleus"	GO:0003700	"sequence-specific DNA binding transcription factor activity"	"Plant hormone signal transduction"	-	-	-	-
snap_masked-Contig_1674-processed-gene-0.32-mRNA-1	gb|ATU07254.1| ribosomal protein L32 (plastid) [Monotropastrum s...	45	0.0003	6.25862	8.5999	14.1897	7.37523	-	-	-	-	-	-	-	-	-	-	-
maker-Contig_3839-snap-gene-0.36-mRNA-1	gb|OTF99837.1| putative acetyltransferase A, auxiliary subunit [...	330	e-114	2.2665	4.52999	2.91502	7.90854	GO:0007346	"regulation of mitotic cell cycle"	GO:0009536	"plastid"	GO:0005515	"protein binding"	"Other types of O-glycan biosynthesis"	-	-	-	-
maker-Contig_469-snap-gene-1.102-mRNA-1	ref|XP_011093021.1| PREDICTED: uncharacterized protein LOC105173...	136	2e-35	12.1596	22.1686	30.7903	28.7785	-	-	-	-	-	-	-	-	-	-	-
maker-Contig_4733-augustus-gene-0.88-mRNA-1	ref|XP_011084067.1| PREDICTED: protein OS-9 homolog [Sesamum ind...	291	2e-96	12.7727	15.5227	19.3366	17.8898	GO:0009651	"response to salt stress"	GO:0005788	"endoplasmic reticulum lumen"	GO:0002020	"protease binding"	"Protein processing in endoplasmic reticulum"	-	-	-	-
maker-Contig_4733-augustus-gene-0.89-mRNA-1	ref|XP_011085359.1| PREDICTED: protein STRUBBELIG-RECEPTOR FAMIL...	642	0	41.2482	27.8452	48.3421	58.3929	GO:0010059	"positive regulation of atrichoblast fate specification"	GO:0005886	"plasma membrane"	GO:0004702	"receptor signaling protein serine/threonine kinase activity"	"Plant-pathogen interaction"	"Non-specificprotein-tyrosinekinase."	-	cre-miR1162-3p,cre-miR1162-3p	-0.529,-0.694
maker-Contig_4552-augustus-gene-0.77-mRNA-1	ref|XP_011083162.1| PREDICTED: thioredoxin H-type [Sesamum indicum]	161	3e-49	10.0138	20.5703	9.02637	12.5666	GO:0009735	"response to cytokinin stimulus"	GO:0009507	"chloroplast"	GO:0016671	"oxidoreductase activity	-	"Thioredoxin-disulfidereductase."	thioredoxin pathway	-	-
maker-Contig_2849-snap-gene-1.76-mRNA-1	ref|XP_011095448.1| PREDICTED: glucan endo-1,3-beta-glucosidase ...	47	0.0003	5.94426	4.39812	4.31263	3.69483	-	-	-	-	-	-	-	-	-	-	-
maker-Contig_9322-snap-gene-0.93-mRNA-1	gb|EYU36404.1| hypothetical protein MIMGU_mgv1a020853mg [Erythra...	363	e-122	3.14334	5.34762	5.10405	5.66962	GO:0006417	"regulation of translation"	-	-	GO:0030170	"pyridoxal phosphate binding"	"Cysteine and methionine metabolism"	"1-aminocyclopropane-1-carboxylatesynthase."	ethylene biosynthesis I (plants),L-methionine salvage cycle II (plants)	-	-
maker-Contig_3972-snap-gene-0.40-mRNA-1	gb|KZV47292.1| phosphatidylinositol 4-phosphate 5-kinase 6-like ...	1174	0	4.67129	4.77772	7.78172	6.57358	GO:0048768	"root hair cell tip growth"	GO:0005886	"plasma membrane"	GO:0051015	"actin filament binding"	"Phosphatidylinositol signaling system"	"1-phosphatidylinositol-4-phosphate5-kinase."	3-phosphoinositide biosynthesis,D-<i>myo</i>-inositol (1,4,5)-trisphosphate biosynthesis	hsa-miR-670-3p	-0.569
maker-Contig_4552-snap-gene-0.88-mRNA-1	gb|EYU24087.1| hypothetical protein MIMGU_mgv1a001258mg [Erythra...	1439	0	14.2246	19.3978	38.8177	17.4903	GO:0080167	"response to karrikin"	GO:0009506	"plasmodesma"	GO:0004565	"beta-galactosidase activity"	"Galactose metabolism"	"Beta-galactosidase."	-	nov-miR-299,gga-miR-1597-3p,nta-miR6146a,nta-miR6146a,tca-miR-9b-5p	-0.502,-0.612,-0.676,-0.902,-0.588
augustus_masked-Contig_3972-processed-gene-0.8-mRNA-1	gb|OIP79179.1| ribonuclease Y [Parcubacteria group bacterium CG2...	54	0.0001	4.65758	6.69622	10.3721	7.57942	GO:0007076	"mitotic chromosome condensation"	GO:0042641	"actomyosin"	GO:0030898	"actin-dependent ATPase activity"	"mTOR signaling pathway"	"[Myosinheavy-chain]kinase."	-	-	-
snap_masked-Contig_5312-processed-gene-0.31-mRNA-1	ref|XP_022881647.1| RING-H2 finger protein ATL51-like [Olea euro...	272	2e-85	27.5742	16.9284	13.0211	8.40441	GO:0009814	"defense response	GO:0005886	"plasma membrane"	GO:0004842	"ubiquitin-protein ligase activity"	-	"RING-typeE3ubiquitintransferase."	-	-	-
maker-Contig_905-snap-gene-0.130-mRNA-1	ref|XP_022011984.1| coatomer subunit zeta-1-like [Helianthus ann...	237	2e-76	25.1125	46.7949	67.2194	59.317	GO:0006891	"intra-Golgi vesicle-mediated transport"	GO:0000139	"Golgi membrane"	-	-	-	-	-	mmu-miR-150-3p	-0.952
augustus_masked-Contig_2849-processed-gene-1.26-mRNA-1	gb|PIN23168.1| Glucan endo-1,3-beta-D-glucosidase [Handroanthus ...	682	0	1.93719	2.83251	9.86523	9.33193	GO:0010584	"pollen exine formation"	GO:0005737	"cytoplasm"	GO:0042803	"protein homodimerization activity"	"Starch and sucrose metabolism"	"Glucanendo-1,3-beta-D-glucosidase."	-	hsa-miR-1229-5p	-0.885
maker-Contig_12312-augustus-gene-0.67-mRNA-1	gb|EYU22903.1| hypothetical protein MIMGU_mgv1a000270mg [Erythra...	565	0	0	0.144917	0.12912	0.319577	GO:0060395	"SMAD protein signal transduction"	GO:0070062	"extracellular vesicular exosome"	GO:0042054	"histone methyltransferase activity"	-	"Histone-lysineN-methyltransferase."	26,27-dehydrozymosterol metabolism	gga-miR-1627-5p,rmi-miR-5323	-0.788,-0.510
maker-Contig_3972-snap-gene-1.101-mRNA-1	ref|XP_011091854.1| PREDICTED: sphingoid long-chain bases kinase...	987	0	8.85197	14.1273	18.9154	18.3479	GO:0030148	"sphingolipid biosynthetic process"	GO:0005886	"plasma membrane"	GO:0017050	"D-erythro-sphingosine kinase activity"	"Glycerolipid metabolism"	"Ceramidekinase."	sphingolipid biosynthesis (plants)	nov-miR-170,mtr-miR4414a-3p,mtr-miR4414a-3p	-0.864,-0.889,-0.904
maker-Contig_4224-augustus-gene-0.99-mRNA-1	ref|XP_011081724.1| PREDICTED: RNA polymerase sigma factor sigC ...	509	e-175	92.1865	68.0215	22.835	24.2617	GO:0040007	"growth"	GO:0009536	"plastid"	GO:0043175	"RNA polymerase core enzyme binding"	"RNA polymerase"	-	-	-	-
snap_masked-Contig_4733-processed-gene-0.64-mRNA-1	***** No hits found ******	-	-	39.4061	346.544	78.7056	34.886	-	-	-	-	-	-	-	-	-	-	-
maker-Contig_5368-snap-gene-0.63-mRNA-1	gb|PIN08928.1| hypothetical protein CDL12_18489 [Handroanthus im...	74	2e-13	4.3711	4.91423	6.05428	6.0206	-	-	-	-	-	-	-	-	-	-	-
maker-Contig_905-augustus-gene-0.123-mRNA-1	***** No hits found ******	-	-	8.93249	13.566	14.6667	22.0812	-	-	-	-	-	-	-	-	-	-	-
maker-Contig_5368-snap-gene-0.62-mRNA-1	ref|XP_011073347.1| PREDICTED: 60S ribosomal protein L7-1 [Sesam...	427	e-148	24.6418	40.0205	68.627	93.8576	GO:0019083	"viral transcription"	GO:0005774	"vacuolar membrane"	GO:0003729	"mRNA binding"	"Ribosome"	-	-	-	-
maker-Contig_5368-augustus-gene-0.56-mRNA-1	ref|XP_019165367.1| PREDICTED: uncharacterized protein LOC109161...	280	2e-94	101.076	145.501	229.586	481.58	GO:0002238	"response to molecule of fungal origin"	GO:0032153	"cell division site"	GO:0016208	"AMP binding"	-	-	-	-	-
maker-Contig_8901-snap-gene-0.79-mRNA-1	ref|XP_012857372.1| PREDICTED: protein NRT1/ PTR FAMILY 7.3 [Ery...	826	0	9.07232	8.41533	11.6739	17.2035	GO:0055075	"potassium ion homeostasis"	GO:0009506	"plasmodesma"	GO:0015334	"high affinity oligopeptide transporter activity"	"Protein digestion and absorption"	-	-	eca-miR-9085	-0.844
maker-Contig_5312-snap-gene-0.68-mRNA-1	ref|XP_011070272.1| PREDICTED: protein TORNADO 2 [Sesamum indicum]	476	e-168	3.31339	4.94635	28.001	10.9699	GO:0010015	"root morphogenesis"	GO:0005886	"plasma membrane"	-	-	-	-	-	-	-
maker-Contig_3972-snap-gene-0.42-mRNA-1	gb|PIN21983.1| MEKK [Handroanthus impetiginosus]	589	0	6.11063	15.3587	10.6677	17.7063	GO:0030308	"negative regulation of cell growth"	GO:0030424	"axon"	GO:0019887	"protein kinase regulator activity"	"MAPK signaling pathway - yeast"	"Non-specificserine/threonineproteinkinase."	-	-	-
snap_masked-Contig_11604-processed-gene-1.100-mRNA-1	emb|CDI74519.1| hypothetical protein, conserved [Eimeria praecox]	44	0.68	18.8802	11.5621	4.65422	5.42606	-	-	-	-	-	-	-	-	-	-	-
snap_masked-Contig_12558-processed-gene-1.74-mRNA-1	gb|EMS65008.1| Somatic embryogenesis receptor kinase 2 [Triticum...	278	1e-86	8.2611	14.6751	7.6944	6.48372	GO:0008219	"cell death"	GO:0005886	"plasma membrane"	GO:0004713	"protein tyrosine kinase activity"	"Plant-pathogen interaction"	"Non-specificserine/threonineproteinkinase."	-	-	-
augustus_masked-Contig_3338-processed-gene-0.32-mRNA-1	gb|PIN12456.1| hypothetical protein CDL12_14934 [Handroanthus im...	113	2e-27	5.09962	5.30858	7.73602	8.1947	GO:0016554	"cytidine to uridine editing"	GO:0005634	"nucleus"	GO:0004519	"endonuclease activity"	-	-	-	ebv-miR-BART7-5p,ebv-miR-BART7-5p,ebv-miR-BART7-5p,ebv-miR-BART7-5p,ebv-miR-BART7-5p,ebv-miR-BART7-5p,ebv-miR-BART7-5p	-0.724,-0.791,-0.718,-0.906,-0.825,-0.616,-0.725
augustus_masked-Contig_11887-processed-gene-1.28-mRNA-1	ref|XP_011090764.1| PREDICTED: protein cornichon homolog 4-like ...	187	5e-59	13.3015	19.3121	31.5004	20.7869	GO:0006886	"intracellular protein transport"	GO:0005793	"endoplasmic reticulum-Golgi intermediate compartment"	GO:0031730	"CCR5 chemokine receptor binding"	-	-	-	-	-
maker-Contig_9322-snap-gene-0.93-mRNA-2	gb|EYU36404.1| hypothetical protein MIMGU_mgv1a020853mg [Erythra...	85	1e-18	28.9615	17.7619	11.7524	2.47907	GO:0009735	"response to cytokinin stimulus"	-	-	GO:0016847	"1-aminocyclopropane-1-carboxylate synthase activity"	"Cysteine and methionine metabolism"	"1-aminocyclopropane-1-carboxylatesynthase."	ethylene biosynthesis I (plants),L-methionine salvage cycle II (plants)	-	-
maker-Contig_9814-augustus-gene-0.73-mRNA-1	ref|XP_011090508.1| PREDICTED: probable tRNA N6-adenosine threon...	468	e-162	28.131	17.2599	17.4774	22.3179	GO:0006508	"proteolysis"	GO:0005829	"cytosol"	GO:0042802	"identical protein binding"	-	"N(6)-L-threonylcarbamoyladeninesynthase."	-	-	-
maker-Contig_4793-snap-gene-0.107-mRNA-1	gb|EYU20853.1| hypothetical protein MIMGU_mgv1a010155mg [Erythra...	126	9e-34	19.2383	26.6611	47.4202	35.8745	GO:0006915	"apoptotic process"	GO:0016020	"membrane"	GO:0030971	"receptor tyrosine kinase binding"	"Shigellosis"	-	-	-	-
maker-Contig_5368-augustus-gene-0.57-mRNA-1	gb|PIN12182.1| hypothetical protein CDL12_15204 [Handroanthus im...	153	3e-45	5.23109	5.81884	7.04826	9.34091	GO:0010116	"positive regulation of abscisic acid biosynthetic process"	GO:0005737	"cytoplasm"	GO:0042803	"protein homodimerization activity"	"Protein processing in endoplasmic reticulum"	-	-	-	-
maker-Contig_1681-augustus-gene-0.49-mRNA-1	ref|XP_011085352.1| PREDICTED: protochlorophyllide reductase [Se...	589	0	342.988	302.658	44.6649	16.254	GO:0097191	"extrinsic apoptotic signaling pathway"	GO:0016020	"membrane"	GO:0016630	"protochlorophyllide reductase activity"	"Porphyrin and chlorophyll metabolism"	"Protochlorophyllidereductase."	3,8-divinyl-chlorophyllide <i>a</i> biosynthesis I (aerobic, light-dependent)	-	-
maker-Contig_3923-snap-gene-1.76-mRNA-1	gb|PIN26538.1| hypothetical protein CDL12_00708 [Handroanthus im...	962	0	19.5947	25.4514	19.0116	19.5852	GO:0010046	"response to mycotoxin"	GO:0005737	"cytoplasm"	GO:0019899	"enzyme binding"	"Plant hormone signal transduction"	"synthase."	1,4-dihydroxy-2-naphthoate biosynthesis,1,4-dihydroxy-2-naphthoate biosynthesis II (plants)	-	-
maker-Contig_6515-augustus-gene-2.75-mRNA-1	ref|XP_011075836.1| PREDICTED: transmembrane protein 120 homolog...	186	7e-55	35.1361	49.2637	66.8449	81.3309	GO:0045444	"fat cell differentiation"	GO:0009986	"cell surface"	GO:0015127	"bilirubin transmembrane transporter activity"	-	-	-	-	-
maker-Contig_11604-augustus-gene-1.104-mRNA-1	gb|PIN04865.1| hypothetical protein CDL12_22598 [Handroanthus im...	462	e-160	194.606	135.546	28.4634	33.2073	-	-	-	-	-	-	-	-	-	-	-
augustus_masked-Contig_11548-processed-gene-0.25-mRNA-1	gb|PIM98491.1| putative protein, contains GRAM domain [Handroant...	637	0	3.16017	5.97074	4.63325	9.14371	GO:0061024	"membrane organization"	GO:0030665	"clathrin coated vesicle membrane"	GO:0005543	"phospholipid binding"	"Vascular smooth muscle contraction"	"Non-specificserine/threonineproteinkinase."	-	api-miR-3044,api-miR-3044,api-miR-3044	-0.745,-0.687,-0.764
maker-Contig_626-snap-gene-0.68-mRNA-1	gb|AIS35748.1| NADH-plastoquinone oxidoreductase subunit 2 (chlo...	877	0	2.57645	2.43885	0.68539	0.896377	GO:0009060	"aerobic respiration"	GO:0030964	"NADH dehydrogenase complex"	GO:0050136	"NADH dehydrogenase (quinone) activity"	"Oxidative phosphorylation"	"NADHdehydrogenase(quinone)."	-	-	-
maker-Contig_10224-augustus-gene-0.68-mRNA-1	gb|EYU38736.1| hypothetical protein MIMGU_mgv1a009266mg [Erythra...	118	1e-29	7.7989	10.8593	21.6143	23.4747	GO:0015721	"bile acid and bile salt transport"	GO:0043234	"protein complex"	GO:0016922	"ligand-dependent nuclear receptor binding"	-	-	-	prd-miR-7946-3p,prd-miR-7946-3p	-0.816,-0.759
maker-Contig_6515-snap-gene-2.81-mRNA-1	ref|XP_011084605.1| PREDICTED: 60S ribosomal protein L13-1 [Sesa...	367	e-127	147.062	277.782	489.197	340.818	GO:0051726	"regulation of cell cycle"	GO:0005886	"plasma membrane"	GO:0003729	"mRNA binding"	"Ribosome"	-	-	asu-miR-5350d-5p	-0.903
augustus_masked-Contig_2314-processed-gene-0.29-mRNA-1	ref|YP_009305644.1| acetyl-CoA carboxylase carboxyltransferase b...	461	e-160	0.985887	0.322547	0.153273	0	GO:0009062	"fatty acid catabolic process"	GO:0005759	"mitochondrial matrix"	GO:0008270	"zinc ion binding"	"Propanoate metabolism"	"Acetyl-CoAcarboxylase."	biotin-carboxyl carrier protein assembly,fatty acid biosynthesis initiation I,octanoyl-[acyl-carrier protein] biosynthesis (mitochondria, yeast)	-	-
augustus_masked-Contig_10224-processed-gene-0.18-mRNA-1	gb|PIN17253.1| Amino acid transporter [Handroanthus impetiginosus]	573	0	11.3954	15.2425	4.86537	15.8391	GO:0015822	"ornithine transport"	GO:0005773	"vacuole"	GO:0015171	"amino acid transmembrane transporter activity"	-	-	-	-	-
maker-Contig_2291-snap-gene-0.89-mRNA-1	gb|PIM97760.1| Glycosyl transferase, family 8 - glycogenin [Hand...	585	0	69.4329	23.8631	654.904	57.8763	GO:0009651	"response to salt stress"	-	-	GO:0047216	"inositol 3-alpha-galactosyltransferase activity"	-	"Inositol3-alpha-galactosyltransferase."	lychnose and isolychnose biosynthesis,stachyose biosynthesis,stellariose and mediose biosynthesis	-	-
augustus_masked-Contig_2314-processed-gene-0.30-mRNA-1	ref|YP_009294871.1| ribulose-1,5-bisphosphate carboxylase/oxygen...	948	0	70.3374	12.5777	6.36635	5.56129	GO:0009737	"response to abscisic acid stimulus"	GO:0009579	"thylakoid"	GO:0042802	"identical protein binding"	"Glyoxylate and dicarboxylate metabolism"	"Ribulose-bisphosphatecarboxylase."	Calvin-Benson-Bassham cycle,Rubisco shunt	-	-
maker-Contig_10224-snap-gene-0.74-mRNA-1	gb|EYU38764.1| hypothetical protein MIMGU_mgv1a004668mg [Erythra...	92	2e-19	2.56764	4.44288	4.76063	4.1784	GO:0048830	"adventitious root development"	GO:0009506	"plasmodesma"	GO:0016709	"oxidoreductase activity	"Tryptophan metabolism"	"Angelicinsynthase."	-	-	-
snap_masked-Contig_10506-processed-gene-0.51-mRNA-1	ref|XP_006471000.1| PREDICTED: REF/SRPP-like protein At3g05500-l...	156	3e-46	29.5862	16.0995	19.0801	27.8407	GO:0045927	"positive regulation of growth"	GO:0005783	"endoplasmic reticulum"	-	-	-	-	-	-	-
augustus_masked-Contig_6203-processed-gene-1.34-mRNA-1	gb|AJS14428.1| ATP synthase CF1 beta subunit [Ruellia breedlovei]	887	0	3.991	2.02742	1.28982	1.20935	GO:0001525	"angiogenesis"	GO:0043209	"myelin sheath"	GO:0005524	"ATP binding"	"Photosynthesis"	"H(+)-transportingtwo-sectorATPase."	adenosine ribonucleotides <i>de novo</i> biosynthesis	-	-
maker-Contig_2291-augustus-gene-0.85-mRNA-1	dbj|BAB01980.1| unnamed protein product [Arabidopsis thaliana]	44	0.038	2.02858	2.70298	1.73935	4.28427	-	-	-	-	-	-	-	-	-	-	-
augustus_masked-Contig_10408-processed-gene-0.16-mRNA-1	ref|XP_011093481.1| PREDICTED: acyl carrier protein 1, mitochond...	115	7e-30	5.16585	11.8306	12.3248	8.72987	GO:0031365	"N-terminal protein amino acid modification"	GO:0009507	"chloroplast"	GO:0005515	"protein binding"	"Huntingtons disease"	"Methionylaminopeptidase."	-	-	-
maker-Contig_9455-augustus-gene-0.72-mRNA-1	ref|XP_011071009.1| PREDICTED: uncharacterized protein LOC105156...	102	5e-24	11.2042	44.0219	26.1646	68.3443	-	-	-	-	-	-	-	-	-	-	-
snap_masked-Contig_244-processed-gene-0.63-mRNA-1	gb|PIN09652.1| hypothetical protein CDL12_17766 [Handroanthus im...	186	2e-50	4.55172	9.03424	9.0564	7.59292	GO:0006397	"mRNA processing"	GO:0009507	"chloroplast"	GO:0003723	"RNA binding"	-	-	-	bta-miR-7857,gma-miR5371-5p	-0.595,-0.935
snap_masked-Contig_3243-processed-gene-1.43-mRNA-1	gb|PIN03027.1| hypothetical protein CDL12_24452 [Handroanthus im...	193	1e-58	10.0479	6.86432	5.49827	14.4494	GO:0009870	"defense response signaling pathway	GO:0005634	"nucleus"	GO:0005515	"protein binding"	"Ubiquinone and other terpenoid-quinone biosynthesis"	-	-	-	-
snap_masked-Contig_2633-processed-gene-0.55-mRNA-1	ref|XP_011082845.1| PREDICTED: pyruvate dehydrogenase E1 compone...	608	0	10.0788	20.1533	24.8068	17.6787	GO:0006633	"fatty acid biosynthetic process"	GO:0048046	"apoplast"	GO:0004739	"pyruvate dehydrogenase (acetyl-transferring) activity"	"Glycolysis / Gluconeogenesis"	"Pyruvatedehydrogenase(acetyl-transferring)."	pyruvate decarboxylation to acetyl CoA	-	-
maker-Contig_7823-augustus-gene-0.70-mRNA-1	ref|XP_011078001.1| PREDICTED: regulatory protein NPR1-like isof...	788	0	21.1326	21.3416	20.4358	18.1234	GO:0048439	"flower morphogenesis"	GO:0005737	"cytoplasm"	GO:0005515	"protein binding"	"Plant hormone signal transduction"	"NAD(+)ADP-ribosyltransferase."	-	-	-
snap_masked-Contig_3972-processed-gene-0.34-mRNA-1	ref|XP_011091852.1| PREDICTED: E3 ubiquitin-protein ligase KEG [...	1779	0	13.1113	14.0693	15.4628	17.8263	GO:0086004	"regulation of cardiac muscle cell contraction"	GO:0048471	"perinuclear region of cytoplasm"	GO:0030507	"spectrin binding"	"Lysine degradation"	"Non-specificserine/threonineproteinkinase."	-	-	-
maker-Contig_9247-augustus-gene-0.87-mRNA-1	ref|XP_020548686.1| 1,2-dihydroxy-3-keto-5-methylthiopentene dio...	358	e-125	0	0	0	0	GO:0019509	"L-methionine salvage from methylthioadenosine"	GO:0005634	"nucleus"	GO:0005506	"iron ion binding"	"Cysteine and methionine metabolism"	"Acireductonedioxygenase(Fe(2+)-requiring)."	<i>S</i>-methyl-5-thio-&alpha;-D-ribose 1-phosphate degradation,<i>S</i>-methyl-5-thio-&alpha;-D-ribose 1-phosphate degradation I	-	-
augustus_masked-Contig_9926-processed-gene-0.35-mRNA-1	ref|XP_012857959.1| PREDICTED: 17.3 kDa class II heat shock prot...	177	9e-54	24.213	25.5868	22.7114	22.6225	GO:0010286	"heat acclimation"	GO:0043234	"protein complex"	GO:0051082	"unfolded protein binding"	"Protein processing in endoplasmic reticulum"	-	-	-	-
maker-Contig_9226-snap-gene-0.76-mRNA-1	ref|WP_100997065.1| hypothetical protein [Lacinutrix sp. Bg11-31...	37	5.9	2.84303	9.26004	7.21929	6.70053	-	-	-	-	-	-	-	-	-	-	-
maker-Contig_3222-snap-gene-0.59-mRNA-1	gb|PIN03996.1| hypothetical protein CDL12_23470 [Handroanthus im...	837	0	6.85721	12.096	10.7929	10.1604	-	-	-	-	-	-	-	-	-	gra-miR8687	-0.706
snap_masked-Contig_244-processed-gene-0.60-mRNA-1	gb|EYU17654.1| hypothetical protein MIMGU_mgv1a011879mg [Erythra...	222	1e-69	99.9759	91.5097	6.52451	6.1375	GO:0006334	"nucleosome assembly"	GO:0070062	"extracellular vesicular exosome"	GO:0042393	"histone binding"	-	"Peptidylprolylisomerase."	-	-	-
maker-Contig_2291-snap-gene-0.90-mRNA-1	ref|XP_010677651.1| PREDICTED: protein FAR1-RELATED SEQUENCE 5-l...	160	5e-41	0	0.0570475	0.0451812	0	-	-	-	-	-	-	-	-	-	-	-
snap_masked-Contig_5262-processed-gene-0.83-mRNA-1	ref|XP_020548004.1| mitochondrial import receptor subunit TOM9-2...	142	1e-41	8.76914	11.5313	36.1204	18.8577	GO:0016236	"macroautophagy"	GO:0009536	"plastid"	GO:0015450	"P-P-bond-hydrolysis-driven protein transmembrane transporter activity"	-	-	-	-	-
maker-Contig_3945-augustus-gene-0.116-mRNA-1	ref|XP_011078471.1| PREDICTED: probable beta-1,4-xylosyltransfer...	334	e-111	0.420748	0	0.152629	0.0708306	GO:0005975	"carbohydrate metabolic process"	GO:0005794	"Golgi apparatus"	GO:0042285	"xylosyltransferase activity"	"Glycosaminoglycan biosynthesis - chondroitin sulfate"	"Galactosylgalactosylxylosylprotein3-beta-glucuronosyltransferase."	-	-	-
maker-Contig_9226-augustus-gene-0.74-mRNA-1	ref|XP_019153442.1| PREDICTED: uncharacterized protein LOC109149...	137	2e-33	0.840789	0.577659	0.427002	0.467089	GO:0071625	"vocalization behavior"	GO:0005903	"brush border"	GO:0043531	"ADP binding"	"Tight junction"	-	-	-	-
maker-Contig_5262-augustus-gene-0.91-mRNA-1	ref|XP_011091235.1| PREDICTED: cysteine-rich repeat secretory pr...	371	e-126	9.0828	10.7125	23.5993	9.46094	GO:0080167	"response to karrikin"	GO:0031225	"anchored to membrane"	-	-	-	"Non-specificserine/threonineproteinkinase."	-	-	-
maker-Contig_6515-augustus-gene-2.74-mRNA-1	ref|XP_022889277.1| transmembrane protein 120 homolog [Olea euro...	70	9e-14	33.3793	49.3607	86.1437	83.3251	-	-	-	-	-	-	-	-	-	-	-
maker-Contig_3945-snap-gene-0.121-mRNA-1	gb|KZV54503.1| hypothetical protein F511_01301 [Dorcoceras hygro...	100	4e-23	0	0.674502	0.178067	0.495814	GO:0048354	"mucilage biosynthetic process involved in seed coat development"	GO:0005794	"Golgi apparatus"	GO:0047517	"1,4-beta-D-xylan synthase activity"	-	-	-	-	-
augustus_masked-Contig_6515-processed-gene-2.17-mRNA-1	ref|XP_022877201.1| probable ribose-5-phosphate isomerase 1 [Ole...	182	1e-53	26.8587	35.4841	37.5083	57.8649	GO:0008615	"pyridoxine biosynthetic process"	GO:0009579	"thylakoid"	GO:0042802	"identical protein binding"	"Pentose phosphate pathway"	"Ribose-5-phosphateisomerase."	Calvin-Benson-Bassham cycle,pentose phosphate pathway (non-oxidative branch),Rubisco shunt	-	-
maker-Contig_244-snap-gene-0.104-mRNA-1	gb|EYU24128.1| hypothetical protein MIMGU_mgv1a010715mg [Erythra...	305	e-102	47.6146	46.6906	10.2685	12.9738	-	-	-	-	-	-	-	-	-	-	-
maker-Contig_5561-augustus-gene-1.125-mRNA-1	ref|WP_024512293.1| protein-S-isoprenylcysteine methyltransferas...	36	5.5	3.96586	4.84395	9.23127	9.01301	-	-	-	-	-	-	-	-	-	-	-
maker-Contig_6515-augustus-gene-2.73-mRNA-1	gb|EYU19720.1| hypothetical protein MIMGU_mgv1a009043mg [Erythra...	119	8e-31	51.1816	70.9397	86.0514	89.9076	GO:0045089	"positive regulation of innate immune response"	GO:0005637	"nuclear inner membrane"	-	-	-	-	-	-	-
maker-Contig_10224-augustus-gene-0.65-mRNA-1	gb|EYU38737.1| hypothetical protein MIMGU_mgv1a012615mg [Erythra...	418	e-146	72.5137	161.908	210.16	168.641	GO:0035073	"pupariation"	GO:0005773	"vacuole"	GO:0003729	"mRNA binding"	"Ribosome"	-	-	-	-
maker-Contig_2633-augustus-gene-0.88-mRNA-1	ref|XP_021744224.1| protein MAIN-LIKE 1-like [Chenopodium quinoa]	286	1e-86	0	0.123296	0.122062	0.339872	GO:0010073	"meristem maintenance"	GO:0005634	"nucleus"	-	-	-	"Protein-serine/threoninephosphatase."	-	-	-
snap_masked-Contig_12510-processed-gene-0.104-mRNA-1	gb|EYU24274.1| hypothetical protein MIMGU_mgv1a023830mg, partial...	348	e-114	40.181	19.2043	6.76828	4.94084	GO:0015996	"chlorophyll catabolic process"	GO:0009507	"chloroplast"	GO:0047372	"acylglycerol lipase activity"	"Phenylalanine metabolism"	"Dihydrolipoyllysine-residueacetyltransferase."	pyruvate decarboxylation to acetyl CoA	-	-
maker-Contig_2740-snap-gene-0.69-mRNA-1	gb|EYU27304.1| hypothetical protein MIMGU_mgv1a010991mg [Erythra...	166	3e-49	37.8031	19.3412	10.7956	8.32728	-	-	-	-	-	-	-	-	-	-	-
maker-Contig_11246-snap-gene-0.61-mRNA-1	ref|XP_011088037.1| PREDICTED: inositol-tetrakisphosphate 1-kina...	416	e-142	13.9857	15.3741	20.0907	17.8465	GO:0048316	"seed development"	GO:0005634	"nucleus"	GO:0003824	"catalytic activity"	"Inositol phosphate metabolism"	"Inositol-tetrakisphosphate1-kinase."	1D-<i>myo</i>-inositol hexakisphosphate biosynthesis III (<i>Spirodela polyrrhiza</i>)	nov-miR-690	-0.78
maker-Contig_11246-augustus-gene-0.58-mRNA-1	gb|EYU25521.1| hypothetical protein MIMGU_mgv1a011178mg [Erythra...	466	e-164	28.8224	39.2915	86.4542	39.5264	GO:0071300	"cellular response to retinoic acid"	GO:0070062	"extracellular vesicular exosome"	GO:0008022	"protein C-terminus binding"	"Protein export"	-	-	gga-miR-6599-3p,mdo-miR-7385a-5p,mdo-miR-7385a-5p	-0.600,-0.619,-0.772
maker-Contig_2210-snap-gene-0.80-mRNA-1	ref|XP_011072768.1| PREDICTED: mediator of RNA polymerase II tra...	405	e-134	19.2573	21.9922	31.2028	26.54	GO:0009909	"regulation of flower development"	GO:0016592	"mediator complex"	-	-	-	-	-	-	-
maker-Contig_3033-augustus-gene-0.55-mRNA-1	gb|PIN10405.1| Protein phosphatase 2 regulatory subunit [Handroa...	923	0	40.7559	28.6065	23.7042	16.2057	GO:0048536	"spleen development"	GO:0009524	"phragmoplast"	GO:0004723	"calcium-dependent protein serine/threonine phosphatase activity"	"mRNA surveillance pathway"	"Non-specificserine/threonineproteinkinase."	-	-	-
augustus_masked-Contig_8376-processed-gene-0.33-mRNA-1	ref|XP_011100907.1| PREDICTED: pentatricopeptide repeat-containi...	677	0	3.97052	6.13398	7.2749	8.8027	GO:0010182	"sugar mediated signaling pathway"	GO:0005739	"mitochondrion"	GO:0005515	"protein binding"	-	-	-	nov-miR-176,sbi-miR6220-5p,sbi-miR6220-5p,sbi-miR6220-5p	-0.952,-0.828,-0.644,-0.846
maker-Contig_1141-augustus-gene-0.95-mRNA-1	ref|XP_011089104.1| PREDICTED: E3 ubiquitin-protein ligase SINAT...	561	0	13.3517	16.6203	38.5521	22.9482	GO:0007423	"sensory organ development"	GO:0005737	"cytoplasm"	GO:0008022	"protein C-terminus binding"	"p53 signaling pathway"	"RING-typeE3ubiquitintransferase."	-	tca-miR-3812-3p	-0.741
augustus_masked-Contig_1482-processed-gene-0.15-mRNA-1	dbj|GAU51860.1| hypothetical protein TSUD_416440 [Trifolium subt...	79	2e-12	0	0	0	0	-	-	-	-	-	-	-	-	-	-	-
snap_masked-Contig_244-processed-gene-0.62-mRNA-1	gb|PIN09652.1| hypothetical protein CDL12_17766 [Handroanthus im...	390	e-126	6.80182	9.92324	11.5145	10.051	GO:0006397	"mRNA processing"	GO:0009507	"chloroplast"	GO:0003723	"RNA binding"	-	"RibonucleaseP."	-	-	-
snap_masked-Contig_2290-processed-gene-0.44-mRNA-1	ref|XP_012851957.1| PREDICTED: pentatricopeptide repeat-containi...	79	9e-18	2.56764	1.17606	2.56142	8.10465	GO:0009845	"seed germination"	GO:0005739	"mitochondrion"	-	-	-	-	-	-	-
maker-Contig_11550-snap-gene-0.71-mRNA-1	gb|PHT73859.1| Phospholipase SGR2 [Capsicum annuum]	976	0	9.09606	10.3971	12.4768	17.1243	GO:0006886	"intracellular protein transport"	GO:0005739	"mitochondrion"	GO:0031210	"phosphatidylcholine binding"	-	-	-	-	-
augustus_masked-Contig_7823-processed-gene-0.26-mRNA-1	ref|XP_022866652.1| heat shock factor protein HSF30-like [Olea e...	70	3e-12	7.06856	21.5841	36.753	22.8074	-	-	-	-	-	-	-	-	-	-	-
maker-Contig_1195-snap-gene-0.118-mRNA-1	gb|PIN23168.1| Glucan endo-1,3-beta-D-glucosidase [Handroanthus ...	624	0	1.1339	1.62301	2.93073	1.82535	GO:0007154	"cell communication"	GO:0031225	"anchored to membrane"	GO:0042803	"protein homodimerization activity"	"Starch and sucrose metabolism"	"Glucanendo-1,3-beta-D-glucosidase."	-	cel-miR-240-5p,hsa-miR-1229-5p	-0.673,-0.782
maker-Contig_4563-snap-gene-0.86-mRNA-1	ref|XP_011070970.1| PREDICTED: probable WRKY transcription facto...	191	6e-55	43.3568	29.0818	22.7693	16.7661	GO:0009942	"longitudinal axis specification"	GO:0005634	"nucleus"	GO:0043565	"sequence-specific DNA binding"	"Plant-pathogen interaction"	-	-	-	-
maker-Contig_2217-snap-gene-1.93-mRNA-1	ref|XP_011076987.1| PREDICTED: double-stranded RNA-binding prote...	370	e-122	7.51522	6.30324	8.35561	6.26001	GO:0010305	"leaf vascular tissue pattern formation"	GO:0000794	"condensed nuclear chromosome"	GO:0070577	"histone acetyl-lysine binding"	"Ribosome biogenesis in eukaryotes"	"RibonucleaseIII."	-	bta-miR-2458,hsa-miR-450a-1-3p,hsa-miR-450a-1-3p,smo-miR1103-3p	-0.570,-0.774,-0.889,-0.640
snap_masked-Contig_2779-processed-gene-0.69-mRNA-1	gb|PIN08723.1| Two-component phosphorelay intermediate involved ...	58	5e-08	7.88965	6.39346	10.5675	9.5016	GO:0010089	"xylem development"	GO:0005737	"cytoplasm"	GO:0009927	"histidine phosphotransfer kinase activity"	"Plant hormone signal transduction"	-	-	-	-
augustus_masked-Contig_2958-processed-gene-0.29-mRNA-1	ref|XP_011092269.1| PREDICTED: isoamylase 2, chloroplastic [Sesa...	1031	0	8.52441	7.08502	6.41041	6.4093	GO:0019252	"starch biosynthetic process"	GO:0005829	"cytosol"	GO:0019156	"isoamylase activity"	-	"Isoamylase."	starch biosynthesis,starch degradation II	-	-
genemark-Contig_3487-processed-gene-1.1-mRNA-1	ref|XP_018807306.1| PREDICTED: splicing factor 3B subunit 2-like...	140	2e-35	45.6184	47.0765	51.31	44.0407	GO:0008380	"RNA splicing"	GO:0005654	"nucleoplasm"	GO:0005515	"protein binding"	"RNA polymerase"	-	-	-	-
augustus_masked-Contig_4061-processed-gene-1.24-mRNA-1	gb|KZV41612.1| anthocyanin 5-aromatic acyltransferase-like [Dorc...	114	1e-24	6.5085	7.11202	7.21791	7.3723	GO:0009962	"regulation of flavonoid biosynthetic process"	GO:0005634	"nucleus"	GO:0050734	"hydroxycinnamoyltransferase activity"	-	"Taxadien-5-alpha-olO-acetyltransferase."	taxol biosynthesis	crm-miR-2230-3p,gga-miR-1797,gga-miR-301a-5p,gma-miR4382,hsa-miR-4720-5p,oan-miR-875-3p,tca-miR-3812-3p,vvi-miR477b-3p	-0.977,-0.985,-0.994,-0.979,-0.830,-0.980,-0.939,-0.973
snap_masked-Contig_5028-processed-gene-0.30-mRNA-1	ref|XP_022876728.1| glu S.griseus protease inhibitor-like [Olea ...	73	4e-15	5.25068	9.61987	12.3807	7.00825	-	-	-	-	-	-	-	-	-	-	-
snap_masked-Contig_1969-processed-gene-0.74-mRNA-1	ref|XP_011077328.2| coiled-coil domain-containing protein 130 [S...	395	e-136	29.5331	34.6041	44.6472	40.722	GO:0008360	"regulation of cell shape"	GO:0032009	"early phagosome"	GO:0019901	"protein kinase binding"	"Tight junction"	"Protein-synthesizingGTPase."	-	vvi-miR479	-0.962
maker-Contig_4701-snap-gene-0.68-mRNA-1	ref|XP_011090013.1| PREDICTED: histone deacetylase 9 isoform X1 ...	787	0	16.2446	16.8855	24.9167	19.3301	GO:0043922	"negative regulation by host of viral transcription"	GO:0005737	"cytoplasm"	GO:0042826	"histone deacetylase binding"	"Pathways in cancer"	"Histonedeacetylase."	-	-	-
maker-Contig_3033-snap-gene-0.57-mRNA-1	ref|XP_011091487.1| PREDICTED: uveal autoantigen with coiled-coi...	926	0	11.7763	10.8057	9.88771	11.0678	GO:0000281	"cytokinesis after mitosis"	GO:0016459	"myosin complex"	GO:0004672	"protein kinase activity"	"Tight junction"	"RING-typeE3ubiquitintransferase."	-	-	-
snap_masked-Contig_12558-processed-gene-1.67-mRNA-1	gb|EYU27434.1| hypothetical protein MIMGU_mgv1a007063mg [Erythra...	501	e-175	6.34402	10.9524	13.9142	16.7591	GO:0060351	"cartilage development involved in endochondral bone morphogenesis"	GO:0005634	"nucleus"	GO:0004124	"cysteine synthase activity"	"Sulfur metabolism"	"Cysteinesynthase."	L-cysteine biosynthesis I,seleno-amino acid biosynthesis	nov-miR-687	-0.92
maker-Contig_387-snap-gene-0.54-mRNA-1	gb|PIN19454.1| putative high-glucose-regulated protein [Handroan...	541	0	7.41059	9.74765	11.4652	12.1554	GO:0048598	"embryonic morphogenesis"	GO:0005634	"nucleus"	GO:0043022	"ribosome binding"	-	"RNAhelicase."	-	gma-miR482c-5p,gma-miR482c-5p,gma-miR482c-5p,hco-miR-5963,hsa-miR-6757-3p	-0.988,-0.878,-0.947,-0.957,-0.998
snap_masked-Contig_2210-processed-gene-0.45-mRNA-1	ref|XP_022737123.1| phosphatidylserine decarboxylase proenzyme 1...	333	e-110	14.1609	14.6517	14.5394	9.8975	GO:0036171	"filamentous growth of a population of unicellular organisms in response to chemical stimulus"	GO:0005634	"nucleus"	GO:0004609	"phosphatidylserine decarboxylase activity"	"Glycerophospholipid metabolism"	"Phosphatidylserinedecarboxylase."	phosphatidylethanolamine biosynthesis I	-	-
maker-Contig_3487-augustus-gene-1.126-mRNA-1	ref|XP_011093017.1| PREDICTED: serine/threonine-protein kinase W...	726	0	6.61517	14.149	16.1814	15.2026	GO:0048573	"photoperiodism	GO:0005737	"cytoplasm"	GO:0043424	"protein histidine kinase binding"	"Circadian rhythm - plant"	"Non-specificserine/threonineproteinkinase."	-	nov-miR-13	-0.709
maker-Contig_3178-snap-gene-0.72-mRNA-1	ref|XP_011086313.1| PREDICTED: sodium/hydrogen exchanger 6-like ...	667	0	29.6005	37.6609	43.9665	41.9145	GO:0006811	"ion transport"	GO:0055038	"recycling endosome membrane"	GO:0015385	"sodium:hydrogen antiporter activity"	-	-	-	ath-miR167a-5p,hsa-miR-4482-3p,mmu-miR-124-3p	-0.528,-0.863,-0.988
maker-Contig_6059-augustus-gene-0.69-mRNA-1	ref|XP_011092919.1| PREDICTED: 3-hydroxy-3-methylglutaryl-coenzy...	902	0	1.75066	2.8065	2.39207	9.07721	GO:0032874	"positive regulation of stress-activated MAPK cascade"	GO:0005635	"nuclear envelope"	GO:0004420	"hydroxymethylglutaryl-CoA reductase (NADPH) activity"	"Terpenoid backbone biosynthesis"	"Hydroxymethylglutaryl-CoAreductase(NADPH)."	mevalonate pathway I	hsa-miR-4680-5p	-0.65
augustus_masked-Contig_6515-processed-gene-0.20-mRNA-1	gb|KZV24538.1| putative purine permease 5-like [Dorcoceras hygro...	538	0	11.5652	8.78563	12.7225	20.7516	GO:0010184	"cytokinin transport"	GO:0016020	"membrane"	GO:0015211	"purine nucleoside transmembrane transporter activity"	-	-	-	-	-
maker-Contig_7521-augustus-gene-0.103-mRNA-1	gb|PIN24440.1| Amine oxidase [Handroanthus impetiginosus]	1095	0	7.92317	8.03062	13.503	10.4197	GO:0045654	"positive regulation of megakaryocyte differentiation"	GO:0000784	"nuclear chromosome	GO:0032453	"histone demethylase activity (H3-K4 specific)"	"Peroxisome"	"N(8)-acetylspermidineoxidase(propane-1,3-diamine-forming)."	-	hsa-miR-3164,nve-miR-2028-3p	-0.700,-0.676
snap_masked-Contig_11246-processed-gene-0.49-mRNA-1	gb|KZV54270.1| hypothetical protein F511_27022 [Dorcoceras hygro...	180	4e-54	1.1065	1.8583	5.21805	2.23527	GO:0016554	"cytidine to uridine editing"	GO:0005739	"mitochondrion"	GO:0005515	"protein binding"	-	-	-	asu-miR-5350d-5p,bta-miR-2308,bta-miR-2308	-0.731,-0.606,-0.594
maker-Contig_4701-snap-gene-0.66-mRNA-1	ref|XP_011088859.1| PREDICTED: serine/threonine-protein kinase D...	414	e-140	8.46647	13.2383	16.0271	9.43637	GO:0048766	"root hair initiation"	GO:0005730	"nucleolus"	GO:0005515	"protein binding"	"Aldosterone-regulated sodium reabsorption"	"Non-specificserine/threonineproteinkinase."	-	-	-
maker-Contig_2210-snap-gene-0.81-mRNA-1	gb|ALT31521.1| mediator of RNA polymerase II transcription subun...	95	7e-22	13.0506	15.8635	21.1217	15.3367	GO:0009909	"regulation of flower development"	GO:0016592	"mediator complex"	-	-	-	-	-	-	-
maker-Contig_2210-snap-gene-0.85-mRNA-1	ref|XP_021744224.1| protein MAIN-LIKE 1-like [Chenopodium quinoa]	266	1e-78	5.55282	5.00098	10.909	8.31855	GO:0048507	"meristem development"	GO:0005634	"nucleus"	-	-	-	"Protein-serine/threoninephosphatase."	-	-	-
maker-Contig_11277-augustus-gene-0.55-mRNA-1	ref|XP_022860991.1| uncharacterized protein LOC111381444 [Olea e...	41	0.48	15.7001	10.6356	22.207	11.4606	-	-	-	-	-	-	-	-	-	-	-
maker-Contig_6059-augustus-gene-0.70-mRNA-1	ref|XP_020554917.1| uncharacterized protein LOC105178413 [Sesamu...	55	5e-05	0.697825	0.69252	0.25314	0.352425	-	-	-	-	-	-	-	-	-	-	-
snap_masked-Contig_4701-processed-gene-0.45-mRNA-1	gb|KDO51338.1| hypothetical protein CISIN_1g025601mg [Citrus sin...	108	2e-27	3.76863	8.63073	6.64017	4.07847	GO:2000012	"regulation of auxin polar transport"	GO:0005730	"nucleolus"	GO:0005515	"protein binding"	"MAPK signaling pathway"	"Non-specificserine/threonineproteinkinase."	-	-	-
maker-Contig_9109-snap-gene-2.92-mRNA-1	gb|PIN19395.1| hypothetical protein CDL12_07925 [Handroanthus im...	207	2e-62	16.8891	16.9333	26.7739	21.6933	GO:0007623	"circadian rhythm"	GO:0005634	"nucleus"	GO:0001047	"core promoter binding"	-	-	-	-	-
maker-Contig_9109-snap-gene-2.91-mRNA-1	gb|PIN19409.1| Nuclear transport factor 2 [Handroanthus impetigi...	169	1e-51	74.9331	82.5799	168.284	159.288	GO:0006611	"protein export from nucleus"	GO:0005643	"nuclear pore"	GO:0005487	"nucleocytoplasmic transporter activity"	"Ribosome biogenesis in eukaryotes"	"Mitogen-activatedproteinkinasekinase."	-	-	-
maker-Contig_2057-snap-gene-0.115-mRNA-1	ref|XP_011098148.1| PREDICTED: cytochrome P450 CYP72A219-like [S...	746	0	15.9046	45.2778	52.3027	30.9246	GO:0009737	"response to abscisic acid stimulus"	GO:0009506	"plasmodesma"	GO:0008395	"steroid hydroxylase activity"	"Retinol metabolism"	"Taurochenodeoxycholate6-alpha-hydroxylase."	-	gma-miR5371-5p	-0.809
augustus_masked-Contig_2630-processed-gene-0.22-mRNA-1	ref|XP_012846852.1| PREDICTED: pectinesterase-like [Erythranthe ...	274	3e-84	15.7509	39.9896	116.053	34.9797	GO:0050829	"defense response to Gram-negative bacterium"	GO:0009505	"plant-type cell wall"	GO:0030599	"pectinesterase activity"	"Pentose and glucuronate interconversions"	"Pectinesterase."	homogalacturonan degradation	-	-
snap_masked-Contig_5298-processed-gene-0.45-mRNA-1	ref|YP_009305668.1| ribosomal protein S11 (plastid) [Veronicastr...	227	2e-74	3.84222	2.19982	2.78758	2.54684	GO:0006412	"translation"	GO:0009570	"chloroplast stroma"	GO:0070181	"SSU rRNA binding"	"Ribosome"	-	-	cin-miR-4131-3p	-0.607
snap_masked-Contig_12558-processed-gene-1.64-mRNA-1	gb|EYU38813.1| hypothetical protein MIMGU_mgv1a017187mg [Erythra...	127	4e-36	3.92698	3.89712	9.73433	3.4707	GO:0009408	"response to heat"	GO:0005618	"cell wall"	GO:0005515	"protein binding"	"Fat digestion and absorption"	"Histone-lysineN-methyltransferase."	26,27-dehydrozymosterol metabolism	-	-
maker-Contig_12882-snap-gene-0.29-mRNA-1	gb|PIN02555.1| Tricyclene synthase [Handroanthus impetiginosus]	353	e-114	5.44422	7.03118	5.43914	6.94139	GO:0043612	"isoprene biosynthetic process"	GO:0009570	"chloroplast stroma"	GO:0050551	"myrcene synthase activity"	"Monoterpenoid biosynthesis"	"Tricyclenesynthase."	oleoresin monoterpene volatiles biosynthesis	-	-
snap_masked-Contig_11550-processed-gene-0.35-mRNA-1	gb|PIN14650.1| hypothetical protein CDL12_12716 [Handroanthus im...	72	9e-13	15.4685	13.9836	18.1628	31.0428	GO:0009959	"negative gravitropism"	GO:0005773	"vacuole"	GO:0008970	"phosphatidylcholine 1-acylhydrolase activity"	-	-	-	-	-
maker-Contig_2290-augustus-gene-0.64-mRNA-1	ref|XP_011076022.1| PREDICTED: ATP-dependent zinc metalloproteas...	1190	0	52.9741	43.7555	17.9521	17.2827	GO:0009644	"response to high light intensity"	GO:0009941	"chloroplast envelope"	GO:0043273	"CTPase activity"	-	"Microtubule-severingATPase."	-	mmu-miR-1963	-0.545
maker-Contig_11453-snap-gene-0.84-mRNA-1	ref|XP_011096785.1| PREDICTED: E3 ubiquitin-protein ligase BOI-l...	381	e-129	41.5942	60.0594	62.2779	71.0018	GO:0032479	"regulation of type I interferon production"	GO:0005789	"endoplasmic reticulum membrane"	GO:0008270	"zinc ion binding"	"Ubiquitin mediated proteolysis"	"RING-typeE3ubiquitintransferase."	-	tgu-miR-363-5p,nov-miR-696	-0.880,-0.955
maker-Contig_8905-snap-gene-0.71-mRNA-1	gb|EYU46435.1| hypothetical protein MIMGU_mgv1a011225mg [Erythra...	228	2e-72	10.9882	11.3004	13.1615	10.4706	GO:0000289	"nuclear-transcribed mRNA poly(A) tail shortening"	GO:0030014	"CCR4-NOT complex"	GO:0016887	"ATPase activity"	"RNA degradation"	-	-	-	-
maker-Contig_8905-augustus-gene-0.70-mRNA-1	ref|XP_011080069.1| PREDICTED: dolichyl-diphosphooligosaccharide...	639	0	14.2685	25.3728	51.6663	28.5309	GO:0042493	"response to drug"	GO:0000421	"autophagic vacuole membrane"	GO:0004579	"dolichyl-diphosphooligosaccharide-protein glycotransferase activity"	"N-Glycan biosynthesis"	"Dolichyl-diphosphooligosaccharide--proteinglycotransferase."	protein <i>N</i>-glycosylation (eukaryotic, high mannose)	hsa-miR-1229-5p	-0.783
snap_masked-Contig_6515-processed-gene-0.31-mRNA-1	ref|XP_011079411.1| PREDICTED: leucine aminopeptidase 2, chlorop...	946	0	57.7697	58.244	59.8781	65.1175	GO:0046686	"response to cadmium ion"	GO:0005773	"vacuole"	GO:0004177	"aminopeptidase activity"	"Glutathione metabolism"	"Prolylaminopeptidase."	-	-	-
maker-Contig_11246-snap-gene-0.64-mRNA-1	gb|PIM99528.1| hypothetical protein CDL12_27978 [Handroanthus im...	690	0	0.320955	0.771786	0.378392	0.648372	GO:0045492	"xylan biosynthetic process"	GO:0009506	"plasmodesma"	-	-	-	-	-	-	-
maker-Contig_2740-augustus-gene-0.67-mRNA-1	gb|EYU27305.1| hypothetical protein MIMGU_mgv1a011848mg [Erythra...	425	e-148	15.0825	21.6873	50.3626	35.526	GO:0010015	"root morphogenesis"	GO:0005886	"plasma membrane"	-	-	-	-	-	-	-
snap_masked-Contig_3487-processed-gene-1.58-mRNA-1	ref|XP_011096256.1| PREDICTED: RNA polymerase-associated protein...	798	0	8.76683	13.1438	19.2986	30.2778	GO:0051568	"histone H3-K4 methylation"	GO:0031674	"I band"	GO:0001076	"RNA polymerase II transcription factor binding transcription factor activity"	"Cell cycle - Caulobacter"	"EndopeptidaseLa."	-	bmo-miR-2734	-0.868
maker-Contig_11277-augustus-gene-0.54-mRNA-1	ref|XP_012837124.1| PREDICTED: protein XAP5 CIRCADIAN TIMEKEEPER...	493	e-173	29.7553	29.3543	32.6239	32.9447	GO:0035196	"production of miRNAs involved in gene silencing by miRNA"	GO:0005654	"nucleoplasm"	GO:0003723	"RNA binding"	-	-	-	-	-
maker-Contig_6515-snap-gene-0.49-mRNA-1	gb|OWM72809.1| hypothetical protein CDL15_Pgr021115 [Punica gran...	41	0.0002	14.8352	19.5356	8.07237	16.8577	-	-	-	-	-	-	-	"Ubiquitinylhydrolase1."	-	-	-
augustus_masked-Contig_1131-processed-gene-0.22-mRNA-1	gb|EYU32580.1| hypothetical protein MIMGU_mgv1a016445mg [Erythra...	106	6e-28	135.528	47.524	15.7557	12.1863	GO:0010117	"photoprotection"	GO:0009507	"chloroplast"	GO:0009055	"electron carrier activity"	-	-	-	-	-
maker-Contig_7823-augustus-gene-0.69-mRNA-1	gb|PIN02135.1| Heat shock transcription factor [Handroanthus imp...	296	6e-96	13.7899	16.2922	24.9184	22.9759	GO:0071456	"cellular response to hypoxia"	GO:0005634	"nucleus"	GO:0042802	"identical protein binding"	-	-	-	-	-
maker-Contig_9072-snap-gene-1.94-mRNA-1	gb|EYU31619.1| hypothetical protein MIMGU_mgv1a010510mg [Erythra...	421	e-145	21.29	25.6282	26.1964	23.0172	GO:0010795	"regulation of ubiquinone biosynthetic process"	GO:0005759	"mitochondrial matrix"	GO:0008171	"O-methyltransferase activity"	"Ubiquinone and other terpenoid-quinone biosynthesis"	"Polyprenyldihydroxybenzoatemethyltransferase."	ubiquinol-10 biosynthesis (eukaryotic),ubiquinol-9 biosynthesis (eukaryotic)	ath-miR829-3p.1,ebv-miR-BART18-3p	-0.797,-0.691
augustus_masked-Contig_8320-processed-gene-0.24-mRNA-1	ref|XP_011096581.1| PREDICTED: probable 9-cis-epoxycarotenoid di...	931	0	5.39292	6.94233	6.2808	6.82334	GO:0016121	"carotene catabolic process"	GO:0005773	"vacuole"	GO:0005506	"iron ion binding"	"Carotenoid biosynthesis"	"9-cis-epoxycarotenoiddioxygenase."	abscisic acid biosynthesis	-	-
maker-Contig_12200-snap-gene-0.99-mRNA-1	ref|XP_011085057.1| PREDICTED: vacuolar protein sorting-associat...	261	7e-86	19.2505	25.4812	27.3564	31.1287	GO:0000281	"cytokinesis after mitosis"	GO:0005886	"plasma membrane"	GO:0047485	"protein N-terminus binding"	"Endocytosis"	"RING-typeE3ubiquitintransferase."	-	-	-
augustus_masked-Contig_6515-processed-gene-0.19-mRNA-1	ref|XP_011083981.1| PREDICTED: BTB/POZ domain-containing protein...	855	0	10.044	14.4932	11.0128	28.4902	GO:0043687	"post-translational protein modification"	GO:0005829	"cytosol"	GO:0032403	"protein complex binding"	-	"RING-typeE3ubiquitintransferase."	-	nov-miR-61	-0.508
augustus_masked-Contig_2740-processed-gene-0.18-mRNA-1	ref|XP_019157989.1| PREDICTED: ATP-dependent DNA helicase PIF1-l...	171	3e-48	3.54471	5.27664	6.10785	7.0116	-	-	-	-	-	-	-	-	-	gga-miR-1797	-0.957
maker-Contig_5154-snap-gene-0.57-mRNA-1	gb|KZV17862.1| putative LRR receptor-like serine/threonine-prote...	160	1e-45	2.05763	4.18869	4.89318	3.46391	GO:0006952	"defense response"	GO:0005829	"cytosol"	GO:0004674	"protein serine/threonine kinase activity"	"Toll-like receptor signaling pathway"	"Non-specificserine/threonineproteinkinase."	-	-	-
maker-Contig_8376-snap-gene-0.86-mRNA-1	gb|PIN13147.1| hypothetical protein CDL12_14242 [Handroanthus im...	248	3e-75	7.77084	5.90517	6.98324	6.33278	GO:0080156	"mitochondrial mRNA modification"	GO:0009507	"chloroplast"	-	-	-	-	-	-	-
augustus_masked-Contig_6694-processed-gene-1.2-mRNA-1	ref|XP_011072529.1| PREDICTED: uncharacterized protein LOC105157...	119	9e-31	27.5573	14.6665	29.2154	27.5407	GO:0006355	"regulation of transcription	-	-	GO:0003700	"sequence-specific DNA binding transcription factor activity"	-	-	-	-	-
augustus_masked-Contig_6515-processed-gene-0.12-mRNA-1	ref|XP_011083980.1| PREDICTED: probable LRR receptor-like serine...	1258	0	5.89047	7.7193	7.19687	7.72643	GO:0001578	"microtubule bundle formation"	GO:0005886	"plasma membrane"	GO:0004672	"protein kinase activity"	"Plant hormone signal transduction"	"Receptorprotein-tyrosinekinase."	-	nov-miR-33,ath-miR390a-5p	-0.920,-0.842
maker-Contig_8376-snap-gene-0.85-mRNA-1	ref|XP_022867869.1| UDP-glycosyltransferase 83A1-like [Olea euro...	501	e-173	24.8089	21.418	17.5901	17.693	-	-	-	-	GO:0050403	"trans-zeatin O-beta-D-glucosyltransferase activity"	"Zeatin biosynthesis"	"Sinapate1-glucosyltransferase."	sinapate ester biosynthesis	-	-
snap_masked-Contig_4899-processed-gene-0.92-mRNA-1	ref|XP_011084561.1| PREDICTED: growth-regulating factor 7-like i...	144	1e-37	2.38424	3.0776	3.14508	2.40824	GO:0009624	"response to nematode"	GO:0005634	"nucleus"	GO:0043565	"sequence-specific DNA binding"	-	-	-	-	-
snap_masked-Contig_2290-processed-gene-0.45-mRNA-1	gb|PIN20517.1| hypothetical protein CDL12_06803 [Handroanthus im...	941	0	4.19899	6.30538	7.94383	9.55626	GO:0016556	"mRNA modification"	GO:0009507	"chloroplast"	GO:0004519	"endonuclease activity"	-	-	-	nov-miR-673	-0.651
maker-Contig_10558-snap-gene-0.95-mRNA-1	gb|AKZ24307.1| ribosomal protein S15 (plastid) [Veronica americana]	169	4e-53	1.36242	4.99223	5.43649	22.8783	GO:0000028	"ribosomal small subunit assembly"	GO:0005763	"mitochondrial small ribosomal subunit"	GO:0003723	"RNA binding"	"Ribosome"	-	-	-	-
maker-Contig_4701-augustus-gene-0.61-mRNA-1	ref|XP_011090015.1| PREDICTED: alkaline/neutral invertase CINV1 ...	924	0	14.8003	16.558	17.1347	15.2355	GO:0042542	"response to hydrogen peroxide"	GO:0016020	"membrane"	GO:0004564	"beta-fructofuranosidase activity"	-	"Beta-fructofuranosidase."	sucrose degradation III (sucrose invertase)	nov-miR-678	-0.567
maker-Contig_1383-augustus-gene-0.46-mRNA-1	ref|XP_010677652.1| PREDICTED: serine/threonine-protein phosphat...	161	5e-44	0.864749	0.871378	0.690125	0.349382	GO:0010082	"regulation of root meristem growth"	GO:0005634	"nucleus"	-	-	-	"Protein-serine/threoninephosphatase."	-	-	-
maker-Contig_5298-snap-gene-0.65-mRNA-1	ref|WP_082924797.1| 50S ribosomal protein L23 [Paenarthrobacter ...	216	1e-70	6.92312	7.02149	4.75373	3.74615	GO:0040007	"growth"	GO:0005829	"cytosol"	GO:0003735	"structural constituent of ribosome"	"Ribosome"	-	-	-	-
maker-Contig_3178-augustus-gene-0.71-mRNA-1	ref|XP_011095852.1| PREDICTED: uncharacterized WD repeat-contain...	441	e-152	58.9776	73.9643	79.2374	87.7055	-	-	GO:0005634	"nucleus"	-	-	-	-	-	cte-miR-2685-5p,cte-miR-2685-5p,cte-miR-2685-5p	-0.961,-0.955,-0.970
maker-Contig_3178-snap-gene-0.73-mRNA-1	gb|PIN20897.1| CCCH-type Zn-finger protein [Handroanthus impetig...	550	0	33.7712	22.0205	21.3499	21.8721	GO:0048601	"oocyte morphogenesis"	GO:0005737	"cytoplasm"	GO:0010313	"phytochrome binding"	"mRNA surveillance pathway"	"RING-typeE3ubiquitintransferase."	-	-	-
augustus_masked-Contig_8862-processed-gene-0.33-mRNA-1	ref|XP_011080055.1| PREDICTED: protein LIGHT-DEPENDENT SHORT HYP...	166	5e-50	2.01427	2.10879	49.5824	20.9268	GO:0010492	"maintenance of shoot apical meristem identity"	GO:0005634	"nucleus"	-	-	-	-	-	-	-
snap_masked-Contig_5190-processed-gene-0.63-mRNA-1	ref|XP_019704787.1| PREDICTED: uncharacterized protein LOC109505...	89	7e-16	6.95808	8.82556	6.84857	6.53665	GO:0007130	"synaptonemal complex assembly"	-	-	-	-	-	-	-	-	-
augustus_masked-Contig_5305-processed-gene-0.25-mRNA-1	gb|PJZ17746.1| hypothetical protein CEW46_32735, partial [Bacill...	72	3e-13	0	0	0	0	-	-	-	-	-	-	-	-	-	-	-
maker-Contig_4184-snap-gene-0.114-mRNA-1	gb|EDL81374.1| similar to cDNA sequence AF155546 [Rattus norvegi...	40	2.3	7.05734	7.07649	4.01312	4.81648	-	-	-	-	-	-	-	-	-	-	-
maker-Contig_11246-snap-gene-0.65-mRNA-1	ref|XP_011092470.1| PREDICTED: uncharacterized protein At3g49720...	435	e-153	3.72359	4.26379	4.92061	3.22378	GO:0045489	"pectin biosynthetic process"	GO:0016020	"membrane"	-	-	-	-	-	-	-
maker-Contig_2290-snap-gene-0.66-mRNA-1	gb|PIN02429.1| Serine/threonine protein phosphatase [Handroanthu...	525	0	46.149	43.4178	76.4972	50.843	GO:0009651	"response to salt stress"	GO:0005886	"plasma membrane"	GO:0019901	"protein kinase binding"	"Plant hormone signal transduction"	"Protein-serine/threoninephosphatase."	-	nov-miR-80	-0.653
augustus_masked-Contig_11888-processed-gene-0.17-mRNA-1	ref|XP_011069911.1| PREDICTED: DNA repair protein XRCC3 homolog ...	326	e-110	5.12402	4.62685	6.47914	7.61553	GO:0045002	"double-strand break repair via single-strand annealing"	GO:0000794	"condensed nuclear chromosome"	GO:0008821	"crossover junction endodeoxyribonuclease activity"	"Homologous recombination"	"Non-specificserine/threonineproteinkinase."	-	-	-
maker-Contig_5154-snap-gene-0.56-mRNA-1	gb|PIN13605.1| Serine/threonine protein kinase [Handroanthus imp...	184	3e-48	5.93186	8.24301	8.7167	13.6588	GO:0009911	"positive regulation of flower development"	GO:0048226	"Casparian strip"	GO:0042803	"protein homodimerization activity"	"Plant-pathogen interaction"	"Non-specificserine/threonineproteinkinase."	-	-	-
maker-Contig_9371-snap-gene-0.59-mRNA-1	gb|EYU44882.1| hypothetical protein MIMGU_mgv1a001152mg [Erythra...	505	e-171	100.481	23.5614	4.39557	3.29071	GO:0070478	"nuclear-transcribed mRNA catabolic process	GO:0000785	"chromatin"	GO:0005524	"ATP binding"	"DNA replication"	"DNAhelicase."	-	-	-
maker-Contig_9151-augustus-gene-0.123-mRNA-1	ref|XP_011083667.1| PREDICTED: isoflavone reductase-like protein...	321	e-108	30.8482	168.248	634.063	43.9418	GO:0006979	"response to oxidative stress"	GO:0005886	"plasma membrane"	GO:0070402	"NADPH binding"	"Propanoate metabolism"	"(-)-pinoresinolreductase."	matairesinol biosynthesis	-	-
maker-Contig_2252-snap-gene-0.57-mRNA-1	gb|KZV20250.1| ribulose-phosphate 3-epimerase family protein [Do...	401	e-140	77.9316	62.5622	65.3051	67.3602	GO:0019323	"pentose catabolic process"	GO:0009535	"chloroplast thylakoid membrane"	GO:0004750	"ribulose-phosphate 3-epimerase activity"	"Carbon fixation in photosynthetic organisms"	"Ribulose-phosphate3-epimerase."	Calvin-Benson-Bassham cycle,pentose phosphate pathway (non-oxidative branch),Rubisco shunt	-	-
maker-Contig_6515-snap-gene-0.51-mRNA-1	ref|XP_011079403.1| PREDICTED: probable cyclic nucleotide-gated ...	1192	0	9.33881	13.4465	17.8777	18.7256	GO:0046686	"response to cadmium ion"	GO:0005886	"plasma membrane"	GO:0044325	"ion channel binding"	"Plant-pathogen interaction"	-	-	-	-
augustus_masked-Contig_2210-processed-gene-0.18-mRNA-1	ref|XP_011099269.1| PREDICTED: BEL1-like homeodomain protein 4 [...	405	e-133	8.34483	9.97496	15.0988	13.517	GO:0010154	"fruit development"	GO:0005634	"nucleus"	GO:0003700	"sequence-specific DNA binding transcription factor activity"	-	-	-	ppt-miR1029,ppt-miR1029	-0.927,-0.897
augustus_masked-Contig_6515-processed-gene-0.22-mRNA-1	ref|XP_011079405.1| PREDICTED: pentatricopeptide repeat-containi...	713	0	7.88034	8.53938	6.39127	5.5653	GO:0000966	"RNA 5{prime}-end processing"	GO:0005739	"mitochondrion"	GO:0008270	"zinc ion binding"	-	"RibonucleaseP."	-	-	-
maker-Contig_2611-augustus-gene-0.55-mRNA-1	ref|XP_006363675.1| PREDICTED: mitochondrial import inner membra...	186	1e-58	30.3817	26.3842	25.7454	21.113	GO:0019216	"regulation of lipid metabolic process"	GO:0001405	"presequence translocase-associated import motor"	GO:0005515	"protein binding"	-	-	-	dme-miR-954-5p	-0.689
maker-Contig_2857-augustus-gene-0.92-mRNA-1	ref|XP_011084335.1| PREDICTED: uncharacterized protein LOC105166...	100	2e-24	1.77235	1.08239	2.03595	0.745915	-	-	-	-	-	-	-	-	-	-	-
maker-Contig_7278-augustus-gene-1.66-mRNA-1	ref|XP_020550500.1| extended synaptotagmin-1 isoform X2 [Sesamum...	647	0	21.0849	25.3686	25.0868	16.2989	GO:0007165	"signal transduction"	GO:0009506	"plasmodesma"	GO:0005515	"protein binding"	"GnRH signaling pathway"	"ProteinkinaseC."	-	-	-
snap_masked-Contig_10166-processed-gene-0.30-mRNA-1	gb|OTG07144.1| putative ribosomal protein S3, bacterial [Heliant...	124	9e-36	0	0	0	0	GO:0040007	"growth"	GO:0022627	"cytosolic small ribosomal subunit"	GO:0003735	"structural constituent of ribosome"	"Ribosome"	-	-	-	-
augustus_masked-Contig_8075-processed-gene-0.26-mRNA-1	gb|PIN22152.1| Clathrin assembly protein AP180 [Handroanthus imp...	356	e-116	13.7921	10.7764	7.86215	6.26309	GO:0032880	"regulation of protein localization"	GO:0045202	"synapse"	GO:0032050	"clathrin heavy chain binding"	-	-	-	-	-
maker-Contig_2901-augustus-gene-1.75-mRNA-1	ref|XP_011087565.1| PREDICTED: pentatricopeptide repeat-containi...	358	e-113	14.931	13.9736	9.81704	8.01193	GO:0031425	"chloroplast RNA processing"	GO:0005739	"mitochondrion"	GO:0008270	"zinc ion binding"	-	-	-	-	-
maker-Contig_12704-snap-gene-0.116-mRNA-1	ref|XP_011099663.1| PREDICTED: farnesylcysteine lyase [Sesamum i...	671	0	11.1721	16.3875	21.3329	13.2577	GO:0030329	"prenylcysteine metabolic process"	GO:0005773	"vacuole"	GO:0008555	"chloride-transporting ATPase activity"	"Phenylalanine metabolism"	"Monoamineoxidase."	L-tryptophan degradation VI (via tryptamine),salidroside biosynthesis	-	-
maker-Contig_587-augustus-gene-0.63-mRNA-1	ref|XP_011081583.1| PREDICTED: polyadenylate-binding protein-int...	493	e-168	33.8714	42.7483	38.9735	54.3008	GO:0007399	"nervous system development"	GO:0005737	"cytoplasm"	GO:0005515	"protein binding"	-	-	-	bta-miR-2308,bta-miR-2308,osa-miR2120	-0.680,-0.763,-0.711
augustus_masked-Contig_7799-processed-gene-0.25-mRNA-1	ref|XP_022857153.1| translocase of chloroplast 120, chloroplasti...	466	e-163	7.95279	11.0818	12.6368	10.9179	GO:0045037	"protein import into chloroplast stroma"	GO:0009941	"chloroplast envelope"	GO:0004888	"transmembrane signaling receptor activity"	-	-	-	-	-
augustus_masked-Contig_7207-processed-gene-0.24-mRNA-1	ref|XP_004237879.1| PREDICTED: 60S ribosomal protein L30-like [S...	158	2e-48	8.70765	12.796	19.6106	14.1091	GO:0006412	"translation"	GO:0005840	"ribosome"	GO:0030627	"pre-mRNA 5{prime}-splice site binding"	"Ribosome"	-	-	-	-
maker-Contig_2709-snap-gene-0.71-mRNA-1	ref|XP_011092409.1| PREDICTED: BRASSINOSTEROID INSENSITIVE 1-ass...	954	0	20.9026	29.3405	40.7145	60.6931	GO:0010227	"floral organ abscission"	GO:0005737	"cytoplasm"	GO:0004674	"protein serine/threonine kinase activity"	"Toll-like receptor signaling pathway"	"Non-specificserine/threonineproteinkinase."	-	ath-miR390a-5p,nov-miR-192	-0.848,-0.702
maker-Contig_6696-augustus-gene-0.98-mRNA-1	ref|XP_011076646.1| PREDICTED: laccase-12 [Sesamum indicum]	985	0	8.21283	11.9032	12.1298	9.5991	GO:0009698	"phenylpropanoid metabolic process"	GO:0005618	"cell wall"	GO:0016491	"oxidoreductase activity"	-	"Laccase."	justicidin B biosynthesis,matairesinol biosynthesis,sesamin biosynthesis	ath-miR829-3p.1,mmu-miR-3092-5p,mmu-miR-3092-5p	-0.795,-0.694,-0.835
augustus_masked-Contig_9109-processed-gene-1.28-mRNA-1	gb|AAM61756.1| S-adenosylmethionine:2-demethylmenaquinone methyl...	90	3e-31	42.215	36.7229	32.052	32.7237	GO:0006401	"RNA catabolic process"	GO:0005829	"cytosol"	GO:0008757	"S-adenosylmethionine-dependent methyltransferase activity"	-	"4-hydroxy-4-methyl-2-oxoglutaratealdolase."	4-hydroxy-4-methyl-L-glutamate biosynthesis	-	-
maker-Contig_1049-augustus-gene-0.48-mRNA-1	ref|XP_011074567.1| PREDICTED: 26S proteasome non-ATPase regulat...	385	e-133	37.7021	48.1931	75.4642	56.5824	GO:0050852	"T cell receptor signaling pathway"	GO:0034399	"nuclear periphery"	GO:0005515	"protein binding"	"Proteasome"	-	-	-	-
augustus_masked-Contig_9109-processed-gene-2.27-mRNA-1	ref|XP_011074056.1| PREDICTED: putative DNA-binding protein ESCA...	171	3e-47	9.90798	12.4689	16.1215	22.8817	GO:0010529	"negative regulation of transposition"	GO:0005634	"nucleus"	GO:0043621	"protein self-association"	-	-	-	nov-miR-9,nov-miR-48	-0.800,-0.828
augustus_masked-Contig_8862-processed-gene-0.31-mRNA-1	ref|XP_011092017.1| PREDICTED: LOW QUALITY PROTEIN: uncharacteri...	1580	0	5.13783	6.92319	7.50321	22.9847	GO:0019722	"calcium-mediated signaling"	GO:0005789	"endoplasmic reticulum membrane"	GO:0008565	"protein transporter activity"	"GnRH signaling pathway"	"ProteinkinaseC."	-	aly-miR4241,aly-miR4241,aly-miR4241,aly-miR4241,aly-miR4241,aly-miR4241,aly-miR4241,aly-miR4241,bta-miR-2458,bta-miR-2458,bta-miR-2458,osa-miR2931	-0.623,-0.607,-0.629,-0.756,-0.658,-0.661,-0.594,-0.504,-0.658,-0.589,-0.668,-0.609
augustus_masked-Contig_9572-processed-gene-0.32-mRNA-1	ref|YP_009437455.1| ATP synthase CF0 subunit III (chloroplast) [...	115	8e-32	21.9815	5.03409	2.95331	2.05581	GO:0015991	"ATP hydrolysis coupled proton transport"	GO:0045263	"proton-transporting ATP synthase complex	GO:0046933	"hydrogen ion transporting ATP synthase activity	"Photosynthesis"	"H(+)-transportingtwo-sectorATPase."	adenosine ribonucleotides <i>de novo</i> biosynthesis	-	-
augustus_masked-Contig_9557-processed-gene-0.20-mRNA-1	ref|XP_013603786.1| PREDICTED: mini zinc finger protein 3-like [...	90	1e-21	1.91835	3.86611	3.897	2.71273	GO:0007275	"multicellular organismal development"	GO:0005737	"cytoplasm"	GO:0042803	"protein homodimerization activity"	-	-	-	-	-
snap_masked-Contig_9109-processed-gene-2.43-mRNA-1	ref|XP_011084449.1| PREDICTED: uncharacterized protein LOC105166...	298	5e-95	9.8482	14.2109	20.1388	17.5619	GO:0050832	"defense response to fungus"	-	-	GO:0005515	"protein binding"	-	-	-	ath-miR157a-5p,ath-miR157a-5p	-0.969,-0.870
maker-Contig_11651-snap-gene-0.108-mRNA-1	ref|XP_020551382.1| acetyl-coenzyme A carboxylase carboxyl trans...	909	0	21.1339	20.6593	14.0981	16.404	GO:0009062	"fatty acid catabolic process"	GO:0009941	"chloroplast envelope"	GO:0008270	"zinc ion binding"	"Propanoate metabolism"	"Acetyl-CoAcarboxylase."	biotin-carboxyl carrier protein assembly,fatty acid biosynthesis initiation I,octanoyl-[acyl-carrier protein] biosynthesis (mitochondria, yeast)	-	-
augustus_masked-Contig_11651-processed-gene-0.43-mRNA-1	ref|XP_022870753.1| DEAD-box ATP-dependent RNA helicase 6-like [...	700	0	19.8874	33.8278	46.6545	24.9547	GO:0016071	"mRNA metabolic process"	GO:0005829	"cytosol"	GO:0003723	"RNA binding"	"RNA degradation"	"RNAhelicase."	-	-	-
snap_masked-Contig_1468-processed-gene-0.14-mRNA-1	gb|PIN04240.1| hypothetical protein CDL12_23226 [Handroanthus im...	37	8e-05	2.07442	5.96001	3.76254	5.71447	-	-	-	-	-	-	-	-	-	-	-
snap_masked-Contig_9920-processed-gene-1.71-mRNA-1	ref|XP_010672331.1| PREDICTED: serine/threonine-protein phosphat...	129	1e-42	6.00967	7.96977	11.6354	10.9404	GO:0030953	"astral microtubule organization"	GO:0030424	"axon"	GO:0005525	"GTP binding"	"Endocytosis"	"Protein-serine/threoninephosphatase."	-	dme-miR-954-5p,gga-miR-2188-3p,gga-miR-2188-3p	-0.906,-0.795,-0.795
augustus_masked-Contig_2150-processed-gene-0.13-mRNA-1	gb|AHA91279.1| movement protein [Cauliflower mosaic virus]	63	1e-09	1.60864	2.02622	1.16709	1.21863	-	-	-	-	-	-	-	-	-	-	-
augustus_masked-Contig_5274-processed-gene-0.18-mRNA-1	ref|XP_011069502.2| vetispiradiene synthase 2-like, partial [Ses...	251	2e-82	38.9118	69.7706	7.49258	11.0832	GO:0045339	"farnesyl diphosphate catabolic process"	-	-	GO:0034005	"germacrene-A synthase activity"	"Monoterpenoid biosynthesis"	"Viridiflorenesynthase."	-	-	-
maker-Contig_6559-snap-gene-0.86-mRNA-1	ref|XP_021715244.1| protein MAIN-LIKE 1-like [Chenopodium quinoa]	209	4e-59	12.1097	15.7154	29.7927	23.4439	GO:0048507	"meristem development"	GO:0005634	"nucleus"	-	-	-	"Protein-serine/threoninephosphatase."	-	ath-miR157a-5p,ath-miR157a-5p,eca-miR-9085,eca-miR-9085	-0.901,-0.838,-0.726,-0.726
maker-Contig_5298-snap-gene-0.61-mRNA-1	gb|KJB19626.1| hypothetical protein B456_003G111500 [Gossypium r...	244	1e-78	4.41594	4.34271	3.20382	4.06683	GO:0009735	"response to cytokinin stimulus"	GO:0009536	"plastid"	GO:0043022	"ribosome binding"	"Ribosome"	-	-	-	-
augustus_masked-Contig_10558-processed-gene-0.21-mRNA-1	ref|YP_009305692.1| NADH dehydrogenase subunit 7 (plastid) [Vero...	800	0	14.9953	7.56675	4.0874	3.50845	GO:0006120	"mitochondrial electron transport	GO:0009535	"chloroplast thylakoid membrane"	GO:0008137	"NADH dehydrogenase (ubiquinone) activity"	"Oxidative phosphorylation"	"NADHdehydrogenase(quinone)."	-	-	-
augustus_masked-Contig_6285-processed-gene-1.21-mRNA-1	ref|XP_011076252.1| PREDICTED: urease accessory protein F isofor...	324	e-110	7.1164	10.8651	11.6168	11.8089	GO:0006807	"nitrogen compound metabolic process"	GO:0005737	"cytoplasm"	-	-	-	-	-	bra-miR9564-5p	-0.54
augustus_masked-Contig_11651-processed-gene-0.47-mRNA-1	ref|XP_015820126.1| PREDICTED: protein piccolo-like isoform X3 [...	41	0.33	0.752917	0.919622	3.55063	1.26749	-	-	-	-	-	-	-	-	-	-	-
augustus_masked-Contig_2611-processed-gene-0.16-mRNA-1	ref|XP_011086565.1| PREDICTED: polygalacturonase-1 non-catalytic...	574	0	22.4782	14.2824	11.8327	7.93804	GO:2000373	"positive regulation of DNA topoisomerase (ATP-hydrolyzing) activity"	GO:0031080	"Nup107-160 complex"	GO:0008026	"ATP-dependent helicase activity"	"Spliceosome"	"Carbonicanhydrase."	C4 photosynthetic carbon assimilation cycle, NAD-ME type,C4 photosynthetic carbon assimilation cycle, NADP-ME type,C4 photosynthetic carbon assimilation cycle, PEPCK type,carbon concentration mechanism (Chlamydomonas),CO<sub>2</sub> fixation into oxaloacetate (anaplerotic),cyanate degradation	-	-
snap_masked-Contig_6203-processed-gene-1.78-mRNA-1	ref|YP_009365663.1| plastoquinone oxidoreductase subunit J (plas...	175	1e-54	1.48352	0.679499	0.672697	0.187307	GO:0009970	"cellular response to sulfate starvation"	GO:0009536	"plastid"	-	-	"Oxidative phosphorylation"	-	-	-	-
maker-Contig_4628-augustus-gene-0.104-mRNA-1	ref|XP_011075135.1| PREDICTED: probable protein phosphatase 2C 6...	452	e-156	2.49232	3.95468	4.84342	5.3495	GO:0044419	"interspecies interaction between organisms"	GO:0005737	"cytoplasm"	GO:0005515	"protein binding"	"Plant hormone signal transduction"	"Protein-serine/threoninephosphatase."	-	-	-
augustus_masked-Contig_2967-processed-gene-0.31-mRNA-1	ref|XP_020553648.1| transcription termination factor MTERF4, chl...	758	0	14.3162	12.6313	8.71925	9.01866	GO:0000394	"RNA splicing	GO:0005739	"mitochondrion"	GO:0003690	"double-stranded DNA binding"	-	-	-	-	-
snap_masked-Contig_2628-processed-gene-0.34-mRNA-1	***** No hits found ******	-	-	2.52874	3.938	4.77004	5.36381	-	-	-	-	-	-	-	-	-	-	-
snap_masked-Contig_11246-processed-gene-0.50-mRNA-1	ref|XP_011092032.1| PREDICTED: pentatricopeptide repeat-containi...	487	e-166	3.59144	4.98335	5.24959	5.12132	GO:0048366	"leaf development"	GO:0009507	"chloroplast"	GO:0005515	"protein binding"	-	-	-	-	-
maker-Contig_12765-augustus-gene-0.91-mRNA-1	ref|XP_019153442.1| PREDICTED: uncharacterized protein LOC109149...	136	6e-33	0.170303	0.585028	0.864896	1.33313	-	-	-	-	-	-	-	-	-	-	-
maker-Contig_1383-augustus-gene-0.45-mRNA-1	ref|XP_019153442.1| PREDICTED: uncharacterized protein LOC109149...	135	1e-32	0	0	0	0	-	-	-	-	-	-	-	-	-	-	-
maker-Contig_1681-augustus-gene-0.47-mRNA-1	ref|XP_019153442.1| PREDICTED: uncharacterized protein LOC109149...	135	1e-32	0	0.0386079	0	0	-	-	-	-	-	-	-	-	-	-	-
maker-Contig_9109-snap-gene-2.99-mRNA-1	gb|EYU25155.1| hypothetical protein MIMGU_mgv1a005058mg [Erythra...	323	e-103	26.2791	23.2882	12.1086	12.9421	-	-	-	-	-	-	-	-	-	-	-
snap_masked-Contig_7207-processed-gene-0.53-mRNA-1	ref|XP_022872936.1| uncharacterized protein LOC111391888 [Olea e...	114	2e-27	1.84586	5.0023	4.29658	5.2049	-	-	-	-	-	-	-	-	-	-	-
maker-Contig_9109-augustus-gene-1.60-mRNA-1	gb|PKI52060.1| hypothetical protein CRG98_027476 [Punica granatum]	845	0	19.1058	28.8409	87.133	29.5479	GO:0009826	"unidimensional cell growth"	GO:0015630	"microtubule cytoskeleton"	GO:0005515	"protein binding"	"Phagosome"	-	-	nov-miR-265,dre-miR-7149-3p	-0.649,-0.652
maker-Contig_6914-snap-gene-1.60-mRNA-1	gb|KZM93397.1| hypothetical protein DCAR_016642 [Daucus carota s...	84	1e-22	8.57036	7.85096	3.9271	7.51761	GO:0008360	"regulation of cell shape"	GO:0005856	"cytoskeleton"	GO:0005504	"fatty acid binding"	"Vasopressin-regulated water reabsorption"	-	-	-	-
maker-Contig_9855-snap-gene-0.78-mRNA-1	ref|XP_011090175.1| PREDICTED: F-box protein At2g32560-like [Ses...	645	0	34.8739	29.9309	57.7415	58.7502	-	-	-	-	-	-	"Circadian rhythm - plant"	-	-	aly-miR774a-3p.2,hsa-miR-450a-1-3p,hsa-miR-450a-1-3p	-0.500,-0.847,-0.633
maker-Contig_12643-snap-gene-0.73-mRNA-1	ref|XP_011078452.1| PREDICTED: kinesin-related protein 11 isofor...	1163	0	4.76847	7.0066	18.059	5.83757	GO:0000919	"cell plate assembly"	GO:0005634	"nucleus"	GO:0005515	"protein binding"	-	"EndopeptidaseLa."	-	mmu-miR-124-3p,nov-miR-703	-0.742,-0.750
augustus_masked-Contig_7799-processed-gene-0.26-mRNA-1	gb|PIN14278.1| Small monomeric GTPase [Handroanthus impetiginosus]	845	0	7.19631	8.10788	11.6307	10.9031	GO:0002729	"positive regulation of natural killer cell cytokine production"	GO:0009941	"chloroplast envelope"	GO:0042803	"protein homodimerization activity"	"Staphylococcus aureus infection"	"DNAhelicase."	-	gma-miR482c-5p,gma-miR482c-5p,gma-miR482c-5p,osa-miR167a-3p,ppy-miR-613	-0.969,-0.705,-0.820,-0.731,-0.750
augustus_masked-Contig_9109-processed-gene-2.30-mRNA-1	ref|XP_011084459.1| PREDICTED: beta-carotene hydroxylase 2, chlo...	250	3e-80	19.4178	12.7161	11.1771	23.9898	GO:0016123	"xanthophyll biosynthetic process"	-	-	-	-	"Carotenoid biosynthesis"	"NADHdehydrogenase(quinone)."	-	-	-
snap_masked-Contig_9109-processed-gene-2.40-mRNA-1	ref|XP_011076149.1| PREDICTED: U-box domain-containing protein 3...	692	0	7.96099	10.887	15.4296	12.234	GO:0009826	"unidimensional cell growth"	GO:0009506	"plasmodesma"	GO:0004842	"ubiquitin-protein ligase activity"	"Plant-pathogen interaction"	"RING-typeE3ubiquitintransferase."	-	-	-
maker-Contig_6292-snap-gene-0.74-mRNA-1	gb|PIN20556.1| putative chitinase [Handroanthus impetiginosus]	543	0	139.558	122.685	271.291	38.1108	GO:0050832	"defense response to fungus"	GO:0005829	"cytosol"	GO:0008061	"chitin binding"	"Amino sugar and nucleotide sugar metabolism"	"Chitinase."	chitin degradation III (carnivorous plants),chitin degradation II (Vibrio)	-	-
maker-Contig_2382-augustus-gene-0.75-mRNA-1	ref|XP_011084194.1| PREDICTED: transcription factor bHLH78-like ...	419	e-141	16.1213	13.8687	12.7458	7.67207	GO:0009911	"positive regulation of flower development"	GO:0005634	"nucleus"	GO:0044212	"transcription regulatory region DNA binding"	"Circadian rhythm - plant"	"Dihydrolipoyllysine-residuesuccinyltransferase."	2-oxoglutarate decarboxylation to succinyl-CoA	-	-
maker-Contig_9109-snap-gene-1.73-mRNA-1	ref|XP_011084424.1| PREDICTED: signal peptide peptidase-like 1 [...	578	0	9.31726	10.3582	17.1948	11.1014	GO:0033619	"membrane protein proteolysis"	GO:0033116	"endoplasmic reticulum-Golgi intermediate compartment membrane"	GO:0005515	"protein binding"	-	-	-	-	-
maker-Contig_5274-augustus-gene-0.67-mRNA-1	ref|XP_022855758.1| pleiotropic drug resistance protein 1-like [...	221	2e-62	89.4236	80.7848	55.2608	142.631	GO:0009627	"systemic acquired resistance"	GO:0009506	"plasmodesma"	GO:0005515	"protein binding"	"ABC transporters"	-	-	-	-
maker-Contig_6559-augustus-gene-0.83-mRNA-1	gb|ACL31667.1| 4-coumarate coenzyme A ligase [Paulownia fortunei]	986	0	9.40522	14.1906	28.8777	23.3151	GO:0009850	"auxin metabolic process"	GO:0005777	"peroxisome"	GO:0016405	"CoA-ligase activity"	"Phenylalanine metabolism"	"4-coumarate--CoAligase."	4-hydroxybenzoate biosynthesis I (eukaryotes),4-hydroxybenzoate biosynthesis V,6-gingerol analog biosynthesis (engineered),caffeoylglucarate biosynthesis,coumarins biosynthesis (engineered),flavonoid biosynthesis,phaselate biosynthesis,phenylpropanoid biosynthesis,simplecoumarins biosynthesis,suberin monomers biosynthesis,umbelliferone biosynthesis,xanthohumol biosynthesis	hsa-miR-889-3p,hsa-miR-889-3p	-0.924,-0.885
augustus_masked-Contig_5274-processed-gene-0.20-mRNA-1	gb|KXG19431.1| hypothetical protein SORBI_010G058600 [Sorghum bi...	74	3e-10	1.74153	2.28223	2.31642	3.07836	-	-	-	-	-	-	-	-	-	-	-
augustus_masked-Contig_8075-processed-gene-0.25-mRNA-1	gb|PIN22152.1| Clathrin assembly protein AP180 [Handroanthus imp...	109	4e-24	2.71101	5.0445	6.02354	8.21491	GO:0045944	"positive regulation of transcription from RNA polymerase II promoter"	GO:0005737	"cytoplasm"	GO:0000978	"RNA polymerase II core promoter proximal region sequence-specific DNA binding"	-	-	-	-	-
maker-Contig_4432-snap-gene-0.110-mRNA-1	gb|PIN16165.1| Glucose-6-phosphate/phosphate and phosphoenolpyru...	625	0	23.1313	26.4647	34.6262	27.6525	GO:0072334	"UDP-galactose transmembrane transport"	GO:0005768	"endosome"	GO:0005460	"UDP-glucose transmembrane transporter activity"	-	-	-	tgu-miR-2997-5p	-0.762
maker-Contig_5274-snap-gene-0.76-mRNA-1	ref|XP_011081963.1| PREDICTED: pleiotropic drug resistance prote...	1545	0	31.0632	36.8021	23.587	70.871	GO:0009627	"systemic acquired resistance"	GO:0009506	"plasmodesma"	GO:0005515	"protein binding"	"ABC transporters"	"Sulfate-transportingATPase."	-	-	-
augustus_masked-Contig_7278-processed-gene-1.28-mRNA-1	gb|KZV19444.1| DNA-binding protein ESCAROLA-like [Dorcoceras hyg...	300	2e-98	4.96179	6.35308	6.83151	7.23285	GO:0048440	"carpel development"	GO:0005654	"nucleoplasm"	GO:0031490	"chromatin DNA binding"	"Vibrio cholerae infection"	-	-	-	-
maker-Contig_12882-augustus-gene-0.28-mRNA-1	gb|ART33342.1| dysfunctional tapetum 1 [Tapiscia sinensis]	149	1e-40	4.76847	5.82427	6.38693	6.85422	GO:0034756	"regulation of iron ion transport"	GO:0005737	"cytoplasm"	GO:0000978	"RNA polymerase II core promoter proximal region sequence-specific DNA binding"	-	-	-	-	-
augustus_masked-Contig_10602-processed-gene-0.9-mRNA-1	ref|XP_011096323.1| PREDICTED: dof zinc finger protein DOF3.1-li...	100	8e-22	6.37241	5.49004	8.25583	7.58595	GO:2000032	"regulation of secondary shoot formation"	GO:0005730	"nucleolus"	GO:0044212	"transcription regulatory region DNA binding"	-	"[RNA-polymerase]-subunitkinase."	-	-	-
maker-Contig_9109-augustus-gene-2.80-mRNA-1	ref|XP_011076091.1| PREDICTED: probable WRKY transcription facto...	285	2e-91	8.44914	10.1766	16.8006	21.8096	GO:0009555	"pollen development"	GO:0005634	"nucleus"	GO:0005515	"protein binding"	"Plant-pathogen interaction"	"Non-specificserine/threonineproteinkinase."	-	-	-
maker-Contig_1131-snap-gene-0.80-mRNA-1	ref|XP_011073704.1| PREDICTED: eukaryotic translation initiation...	305	e-102	36.4138	45.6438	28.9725	30.4664	GO:0050687	"negative regulation of defense response to virus"	GO:0005829	"cytosol"	GO:0005515	"protein binding"	"mTOR signaling pathway"	-	-	-	-
augustus_masked-Contig_1049-processed-gene-0.19-mRNA-1	ref|XP_011074533.1| PREDICTED: auxin response factor 9-like [Ses...	733	0	18.7382	33.7511	40.1287	30.216	GO:0010150	"leaf senescence"	GO:0009506	"plasmodesma"	GO:0042802	"identical protein binding"	"Plant hormone signal transduction"	-	-	ppc-miR-8276-3p,ppc-miR-8276-3p,ppc-miR-8276-3p	-0.893,-0.858,-0.860
augustus_masked-Contig_7323-processed-gene-0.6-mRNA-1	ref|XP_011093712.1| PREDICTED: long chain acyl-CoA synthetase 4-...	967	0	2.11453	2.99779	4.45624	5.51752	GO:0010143	"cutin biosynthetic process"	GO:0010009	"external side of endosome membrane"	GO:0005515	"protein binding"	"PPAR signaling pathway"	"Long-chain-fatty-acid--CoAligase."	6-gingerol analog biosynthesis (engineered),alkane biosynthesis II,cutin biosynthesis,fatty acid &beta;-oxidation II (peroxisome),long-chain fatty acid activation,oleate biosynthesis I (plants),palmitate biosynthesis II (bacteria and plants),phosphatidylcholine acyl editing,sporopollenin precursors biosynthesis,stearate biosynthesis II (bacteria and plants),suberin monomers biosynthesis,wax ester…	-	-
augustus_masked-Contig_8428-processed-gene-0.18-mRNA-1	ref|XP_011069803.1| PREDICTED: lecithin-cholesterol acyltransfer...	634	0	99.8267	57.7336	18.3463	24.5595	GO:0030301	"cholesterol transport"	GO:0005654	"nucleoplasm"	GO:0005515	"protein binding"	"Glycerolipid metabolism"	"Phosphatidylcholine--sterolO-acyltransferase."	-	-	-
maker-Contig_5274-snap-gene-0.73-mRNA-1	ref|XP_011081974.1| PREDICTED: early nodulin-like protein 1 [Ses...	270	5e-90	6.39178	7.15642	30.2714	8.51851	GO:0009646	"response to absence of light"	GO:0048046	"apoplast"	GO:0005515	"protein binding"	"Protein processing in endoplasmic reticulum"	-	-	-	-
maker-Contig_1248-augustus-gene-1.83-mRNA-1	ref|XP_011089033.1| PREDICTED: U-box domain-containing protein 9...	650	0	13.7824	16.1765	23.0453	20.3742	GO:0051865	"protein autoubiquitination"	GO:0005634	"nucleus"	GO:0070696	"transmembrane receptor protein serine/threonine kinase binding"	"Regulation of autophagy"	"RING-typeE3ubiquitintransferase."	-	-	-
maker-Contig_9109-snap-gene-1.72-mRNA-1	ref|XP_011076172.1| PREDICTED: transmembrane ascorbate ferriredu...	369	e-127	22.6864	30.3789	18.189	18.6821	GO:0022900	"electron transport chain"	GO:0005886	"plasma membrane"	GO:0022865	"transmembrane electron transfer carrier"	"Mineral absorption"	"Ascorbateferrireductase(transmembrane)."	-	-	-
snap_masked-Contig_12906-processed-gene-0.106-mRNA-1	gb|KZM90354.1| hypothetical protein DCAR_022281 [Daucus carota s...	82	2e-14	0.441136	0.134702	0.480075	0.371314	GO:2000114	"regulation of establishment of cell polarity"	GO:0009506	"plasmodesma"	GO:0003924	"GTPase activity"	"Antigen processing and presentation"	"DynaminGTPase."	-	-	-
maker-Contig_11651-snap-gene-0.107-mRNA-1	ref|XP_011097055.1| PREDICTED: polygalacturonase-like [Sesamum i...	598	0	14.52	14.9829	11.4123	17.0263	GO:0010227	"floral organ abscission"	GO:0009505	"plant-type cell wall"	GO:0016798	"hydrolase activity	"Pentose and glucuronate interconversions"	"Polygalacturonase."	homogalacturonan degradation	-	-
maker-Contig_9109-augustus-gene-1.66-mRNA-1	ref|XP_011084426.1| PREDICTED: 60S ribosomal protein L36-2-like ...	197	1e-63	302.377	510.823	802.013	484.245	GO:0006364	"rRNA processing"	GO:0005829	"cytosol"	GO:0005515	"protein binding"	"Ribosome"	-	-	-	-
augustus_masked-Contig_9920-processed-gene-1.39-mRNA-1	emb|CBY20523.1| unnamed protein product [Oikopleura dioica]	192	6e-61	43.3687	43.6342	91.9189	35.8072	GO:0032776	"DNA methylation on cytosine"	GO:0043234	"protein complex"	GO:0045296	"cadherin binding"	"Systemic lupus erythematosus"	-	-	-	-
snap_masked-Contig_7323-processed-gene-0.18-mRNA-1	ref|XP_011094391.1| PREDICTED: monodehydroascorbate reductase [S...	780	0	105.467	97.7664	112.011	71.6171	GO:0012501	"programmed cell death"	GO:0005829	"cytosol"	GO:0015046	"rubredoxin-NADP reductase activity"	"Apoptosis"	"Monodehydroascorbatereductase(NADH)."	ascorbate recycling (cytosolic)	-	-
maker-Contig_1634-snap-gene-0.56-mRNA-1	ref|XP_011085122.1| PREDICTED: eukaryotic translation initiation...	1343	0	39.6321	63.6958	78.6033	74.15	GO:0009847	"spore germination"	GO:0071541	"eukaryotic translation initiation factor 3 complex	GO:0003743	"translation initiation factor activity"	"RNA transport"	-	-	-	-
snap_masked-Contig_8744-processed-gene-0.31-mRNA-1	gb|PIN07950.1| hypothetical protein CDL12_19482 [Handroanthus im...	74	9e-14	26.0162	25.6311	1.0684	1.23953	-	-	-	-	-	-	-	-	-	-	-
maker-Contig_12462-augustus-gene-0.58-mRNA-1	gb|PIN21545.1| Serine/threonine protein phosphatase [Handroanthu...	687	0	8.84663	7.79759	12.6479	7.92198	GO:0009409	"response to cold"	GO:0033106	"cis-Golgi network membrane"	GO:0004721	"phosphoprotein phosphatase activity"	"Plant hormone signal transduction"	"Protein-serine/threoninephosphatase."	-	-	-
augustus_masked-Contig_145-processed-gene-0.48-mRNA-1	ref|XP_011101640.1| PREDICTED: cytochrome P450 77A2-like [Sesamu...	620	0	0.770292	0.274413	0.310476	0.561922	GO:0046622	"positive regulation of organ growth"	GO:0009506	"plasmodesma"	GO:0016709	"oxidoreductase activity	"Phenylalanine metabolism"	"Isoflavone3{prime}-hydroxylase."	isoflavonoid biosynthesis II,maackiain biosynthesis,rot-2'-enonate biosynthesis	-	-
maker-Contig_6914-snap-gene-1.61-mRNA-1	gb|PIN20548.1| Rho GDP-dissociation inhibitor [Handroanthus impe...	245	2e-79	9.00116	10.1352	4.82982	6.81883	GO:0008360	"regulation of cell shape"	GO:0005737	"cytoplasm"	GO:0019901	"protein kinase binding"	"Vasopressin-regulated water reabsorption"	-	-	-	-
maker-Contig_9109-snap-gene-2.89-mRNA-1	ref|XP_011084448.1| PREDICTED: proline--tRNA ligase [Sesamum ind...	902	0	47.1274	34.7187	21.701	18.4215	GO:0048481	"ovule development"	GO:0009506	"plasmodesma"	GO:0004818	"glutamate-tRNA ligase activity"	"Aminoacyl-tRNA biosynthesis"	"Proline--tRNAligase."	-	-	-
maker-Contig_5101-snap-gene-0.112-mRNA-1	gb|EYU28574.1| hypothetical protein MIMGU_mgv1a011919mg [Erythra...	370	e-127	8.03576	6.28536	6.72697	11.1136	GO:0071365	"cellular response to auxin stimulus"	GO:0045121	"membrane raft"	GO:0003955	"NAD(P)H dehydrogenase (quinone) activity"	-	"NAD(P)Hdehydrogenase(quinone)."	superpathway of photosynthetic hydrogen production	-	-
maker-Contig_2901-augustus-gene-1.74-mRNA-1	ref|XP_020260275.1| hydrophobic protein RCI2A [Asparagus officin...	70	2e-14	97.2533	68.1386	145.751	41.4158	GO:0009651	"response to salt stress"	GO:0005886	"plasma membrane"	GO:0005515	"protein binding"	-	-	-	-	-
maker-Contig_1634-snap-gene-0.58-mRNA-1	gb|PIN12586.1| Uridylate kinase/adenylate kinase [Handroanthus i...	372	e-129	53.9818	61.5206	69.0014	116.068	GO:0006225	"UDP biosynthetic process"	GO:0005634	"nucleus"	GO:0033862	"UMP kinase activity"	"Pyrimidine metabolism"	"Nucleoside-diphosphatekinase."	adenosine deoxyribonucleotides <i>de novo</i> biosynthesis,CMP phosphorylation,guanosine deoxyribonucleotides <i>de novo</i> biosynthesis I,guanosine ribonucleotides <i>de novo</i> biosynthesis,ppGpp biosynthesis,purine deoxyribonucleosides salvage,pyrimidine deoxyribonucleotide phosphorylation,pyrimidine deoxyribonucleotides <i>de novo</i> biosynthesis I,pyrimidine deoxyribonucleotides <i>de nov…	-	-
maker-Contig_3338-snap-gene-0.87-mRNA-1	gb|PIN12456.1| hypothetical protein CDL12_14934 [Handroanthus im...	77	1e-14	7.46126	8.2739	7.40758	11.7012	-	-	GO:0009507	"chloroplast"	-	-	-	-	-	nov-miR-20	-0.529
augustus_masked-Contig_7520-processed-gene-0.44-mRNA-1	ref|XP_011081747.1| PREDICTED: mitochondrial import inner membra...	346	e-118	18.1798	26.8918	33.0823	32.6617	GO:0006626	"protein targeting to mitochondrion"	GO:0005741	"mitochondrial outer membrane"	GO:0015450	"P-P-bond-hydrolysis-driven protein transmembrane transporter activity"	-	-	-	-	-
maker-Contig_2147-snap-gene-1.102-mRNA-1	gb|PIN16229.1| putative arsenite-translocating ATPase [Handroant...	518	0	10.3629	12.0411	13.8496	15.5355	GO:0045048	"protein insertion into ER membrane"	GO:0005634	"nucleus"	GO:0043492	"ATPase activity	-	"Arsenite-transportingATPase."	arsenate detoxification II (glutaredoxin)	-	-
maker-Contig_1194-augustus-gene-0.79-mRNA-1	ref|XP_019153442.1| PREDICTED: uncharacterized protein LOC109149...	135	5e-33	1.58949	2.09845	1.01753	2.73878	GO:0001666	"response to hypoxia"	GO:0005892	"acetylcholine-gated channel complex"	GO:0015464	"acetylcholine receptor activity"	-	-	-	-	-
snap_masked-Contig_2628-processed-gene-0.24-mRNA-1	ref|XP_011079428.1| PREDICTED: CBL-interacting serine/threonine-...	629	0	51.4972	89.4521	93.2566	35.364	GO:0009737	"response to abscisic acid stimulus"	GO:0009536	"plastid"	GO:0004672	"protein kinase activity"	"Meiosis - yeast"	"Non-specificserine/threonineproteinkinase."	-	-	-
maker-Contig_1049-snap-gene-0.51-mRNA-1	gb|KZV35523.1| hypothetical protein F511_21359 [Dorcoceras hygro...	287	1e-97	63.8196	66.4434	102.123	80.4715	GO:0006259	"DNA metabolic process"	GO:0005829	"cytosol"	GO:0005515	"protein binding"	-	-	-	-	-
maker-Contig_9109-snap-gene-2.99-mRNA-2	gb|EYU25155.1| hypothetical protein MIMGU_mgv1a005058mg [Erythra...	182	7e-52	40.2113	31.4715	13.808	11.6328	GO:0009767	"photosynthetic electron transport chain"	GO:0043234	"protein complex"	GO:0005515	"protein binding"	-	-	-	-	-
maker-Contig_9109-snap-gene-2.95-mRNA-1	ref|XP_011095518.1| PREDICTED: putative DUF21 domain-containing ...	897	0	23.2316	23.0982	18.3684	17.3259	GO:0019836	"hemolysis by symbiont of host erythrocytes"	GO:0043231	"intracellular membrane-bounded organelle"	GO:0015095	"magnesium ion transmembrane transporter activity"	-	"IMPdehydrogenase."	adenosine nucleotides degradation I,guanosine ribonucleotides <i>de novo</i> biosynthesis,urate biosynthesis/inosine 5'-phosphate degradation	-	-
snap_masked-Contig_12906-processed-gene-0.107-mRNA-1	gb|PIN24874.1| 60S ribosomal protein L35A/L37 [Handroanthus impe...	171	2e-53	224.774	262.433	557.993	483.923	GO:0006412	"translation"	GO:0016020	"membrane"	GO:0019843	"rRNA binding"	"Ribosome"	-	-	hsa-miR-3164	-0.794
maker-Contig_5014-snap-gene-1.73-mRNA-1	ref|XP_011088655.1| PREDICTED: serine/threonine-protein kinase H...	876	0	20.8542	26.7911	15.6298	15.7191	GO:0071281	"cellular response to iron ion"	GO:0005783	"endoplasmic reticulum"	GO:0004674	"protein serine/threonine kinase activity"	"Tight junction"	"Non-specificserine/threonineproteinkinase."	-	-	-
maker-Contig_9109-snap-gene-2.96-mRNA-1	gb|PIN04765.1| Zuotin [Handroanthus impetiginosus]	343	e-115	26.1845	19.1784	40.5615	23.4101	GO:0042753	"positive regulation of circadian rhythm"	GO:0005634	"nucleus"	GO:0044212	"transcription regulatory region DNA binding"	"Circadian rhythm - plant"	-	-	hco-miR-5963	-0.502
snap_masked-Contig_1715-processed-gene-0.46-mRNA-1	ref|XP_022863046.1| dynamin-related protein 1E [Olea europaea va...	44	0.0002	30.8548	35.0741	33.5783	36.6902	GO:0080167	"response to karrikin"	GO:0009570	"chloroplast stroma"	GO:0051537	"2 iron	"Photosynthesis"	-	-	-	-
snap_masked-Contig_9105-processed-gene-0.39-mRNA-1	ref|XP_011095703.1| PREDICTED: sperm-associated antigen 1-like [...	96	3e-21	7.76751	12.4041	15.1547	20.2504	-	-	-	-	-	-	-	-	-	-	-
augustus_masked-Contig_4971-processed-gene-1.31-mRNA-1	ref|XP_011099033.1| PREDICTED: COBRA-like protein 4 [Sesamum ind...	235	1e-73	4.69783	4.30349	5.65066	1.99795	GO:0010053	"root epidermal cell differentiation"	GO:0009897	"external side of plasma membrane"	-	-	-	-	-	-	-
augustus_masked-Contig_1194-processed-gene-0.24-mRNA-1	ref|XP_014752014.1| PREDICTED: uncharacterized protein LOC106865...	59	8e-06	1.25052	0.704955	0.41874	0.534393	GO:0001833	"inner cell mass cell proliferation"	GO:0000794	"condensed nuclear chromosome"	GO:0070577	"histone acetyl-lysine binding"	"Jak-STAT signaling pathway"	-	-	-	-
maker-Contig_2150-augustus-gene-0.53-mRNA-1	ref|XP_011073812.1| PREDICTED: tetratricopeptide repeat protein ...	94	2e-20	9.7961	7.64436	14.6092	14.8421	-	-	-	-	-	-	-	-	-	-	-
maker-Contig_8111-augustus-gene-0.52-mRNA-1	ref|XP_011100264.1| PREDICTED: probable serine/threonine-protein...	566	0	23.4187	26.9903	21.4313	33.2161	GO:0050792	"regulation of viral reproduction"	GO:0005886	"plasma membrane"	GO:0004672	"protein kinase activity"	-	"Non-specificserine/threonineproteinkinase."	-	-	-
snap_masked-Contig_10525-processed-gene-0.102-mRNA-1	gb|OOO06238.1| hypothetical protein OAory_01018990 [Aspergillus ...	37	2.8	6.44828	6.42821	8.53102	7.08789	-	-	-	-	-	-	-	-	-	-	-
maker-Contig_2150-snap-gene-0.56-mRNA-1	gb|EYU36976.1| hypothetical protein MIMGU_mgv1a001405mg [Erythra...	990	0	21.866	23.8155	16.184	15.9902	GO:2000114	"regulation of establishment of cell polarity"	GO:0000794	"condensed nuclear chromosome"	GO:0005515	"protein binding"	"Phosphatidylinositol signaling system"	"1-phosphatidylinositol-4-phosphate5-kinase."	3-phosphoinositide biosynthesis,D-<i>myo</i>-inositol (1,4,5)-trisphosphate biosynthesis	-	-
maker-Contig_10481-snap-gene-0.106-mRNA-1	ref|XP_010695763.1| PREDICTED: serine/threonine-protein phosphat...	219	9e-65	0	0	0.0682172	0.0474864	GO:0048507	"meristem development"	GO:0005634	"nucleus"	-	-	-	"Protein-serine/threoninephosphatase."	-	-	-
snap_masked-Contig_12809-processed-gene-0.51-mRNA-1	gb|PIN09955.1| Fructose-biphosphate aldolase [Handroanthus impet...	630	0	13.6165	18.3638	49.1545	30.7545	GO:0030388	"fructose 1,6-bisphosphate metabolic process"	GO:0009506	"plasmodesma"	GO:0005515	"protein binding"	"Glycolysis / Gluconeogenesis"	"Fructose-bisphosphatealdolase."	Calvin-Benson-Bassham cycle,gluconeogenesis I,gluconeogenesis III,glycolysis I (from glucose 6-phosphate),glycolysis II (from fructose 6-phosphate),glycolysis IV (plant cytosol),sucrose biosynthesis I (from photosynthesis)	-	-
snap_masked-Contig_5274-processed-gene-0.39-mRNA-1	***** No hits found ******	-	-	10.4906	8.518	5.8813	7.94719	-	-	-	-	-	-	-	-	-	-	-
snap_masked-Contig_2611-processed-gene-0.39-mRNA-1	gb|KDQ49283.1| hypothetical protein JAAARDRAFT_200991 [Jaapia ar...	47	0.02	6.52414	5.83751	4.34807	4.13779	-	-	GO:0005615	"extracellular space"	-	-	-	-	-	-	-
snap_masked-Contig_8659-processed-gene-0.31-mRNA-1	***** No hits found ******	-	-	2.69732	3.08863	3.30233	2.89475	-	-	-	-	-	-	-	-	-	aly-miR774a-3p.2,bmo-miR-3296-5p,nov-miR-696	-0.742,-0.922,-0.756
augustus_masked-Contig_2611-processed-gene-0.17-mRNA-1	ref|XP_011086565.1| PREDICTED: polygalacturonase-1 non-catalytic...	409	e-138	1.93719	5.392	4.64882	2.55875	GO:0009555	"pollen development"	GO:0005794	"Golgi apparatus"	-	-	-	-	-	mmu-miR-6900-5p,mmu-miR-6900-5p	-0.724,-0.536
maker-Contig_4971-snap-gene-1.87-mRNA-1	ref|XP_011099033.1| PREDICTED: COBRA-like protein 4 [Sesamum ind...	278	2e-90	5.70406	8.32171	5.51782	7.04181	GO:0048765	"root hair cell differentiation"	GO:0005774	"vacuolar membrane"	-	-	-	-	-	-	-
maker-Contig_2901-snap-gene-1.82-mRNA-1	ref|NP_001325493.1| anaphase-promoting complex/cyclosome 11 [Ara...	50	3e-06	6.59344	9.43748	7.77339	6.03546	GO:0016554	"cytidine to uridine editing"	GO:0005739	"mitochondrion"	GO:0005515	"protein binding"	"Cell cycle"	-	-	-	-
maker-Contig_9109-snap-gene-2.98-mRNA-1	ref|XP_011076475.1| PREDICTED: DUF21 domain-containing protein A...	435	e-148	5.16585	6.59781	5.22542	4.96699	GO:0015693	"magnesium ion transport"	GO:0043234	"protein complex"	GO:0005524	"ATP binding"	-	-	-	-	-
maker-Contig_9062-snap-gene-0.58-mRNA-1	ref|XP_011074212.1| PREDICTED: blue copper protein [Sesamum indi...	146	2e-41	0.794745	2.0931	5.9822	7.4254	GO:0050832	"defense response to fungus"	GO:0009507	"chloroplast"	GO:0005515	"protein binding"	-	-	-	-	-
snap_masked-Contig_10781-processed-gene-0.29-mRNA-1	ref|WP_038907318.1| isovaleryl-CoA dehydrogenase [Yersinia pestis]	36	3.3	2.31801	1.06172	0.336349	0.468269	-	-	-	-	-	-	-	-	-	-	-
maker-Contig_2085-augustus-gene-0.26-mRNA-1	ref|XP_011099551.1| PREDICTED: 40S ribosomal protein S7 [Sesamum...	357	e-123	72.2749	139.919	190.817	141.656	GO:2000059	"negative regulation of protein ubiquitination involved in ubiquitin-dependent protein catabolic process"	GO:0005618	"cell wall"	GO:0048027	"mRNA 5{prime}-UTR binding"	"Ribosome"	-	-	nov-miR-185,cte-miR-1995	-0.749,-0.931
maker-Contig_7278-augustus-gene-1.64-mRNA-1	gb|PIN02736.1| hypothetical protein CDL12_24745 [Handroanthus im...	284	6e-95	65.4981	47.3904	11.194	13.4454	-	-	-	-	-	-	-	-	-	-	-
maker-Contig_1634-augustus-gene-0.54-mRNA-1	ref|XP_011085208.1| PREDICTED: uncharacterized protein LOC105167...	264	6e-87	36.4138	33.6935	23.5424	15.7206	GO:0035928	"rRNA import into mitochondrion"	GO:0005739	"mitochondrion"	GO:0008097	"5S rRNA binding"	"Ribosome"	-	-	-	-
maker-Contig_1532-augustus-gene-0.94-mRNA-1	gb|EYU26981.1| hypothetical protein MIMGU_mgv1a019417mg, partial...	47	0.0001	11.5101	15.5523	14.8225	22.0894	-	-	-	-	-	-	-	-	-	-	-
maker-Contig_10444-augustus-gene-0.80-mRNA-1	***** No hits found ******	-	-	0	0	0	0	-	-	-	-	-	-	-	-	-	-	-
maker-Contig_1532-augustus-gene-0.93-mRNA-1	gb|PHU20609.1| hypothetical protein BC332_11760 [Capsicum chinense]	68	4e-13	13.3964	15.9534	14.7003	17.2523	-	-	-	-	-	-	-	-	-	-	-
maker-Contig_9609-augustus-gene-0.33-mRNA-1	gb|PIN11269.1| Serine/threonine protein kinase [Handroanthus imp...	603	0	4.54527	8.58771	8.32141	9.54073	GO:0009834	"secondary cell wall biogenesis"	GO:0046658	"anchored to plasma membrane"	GO:0004672	"protein kinase activity"	"Plant hormone signal transduction"	"Receptorprotein-tyrosinekinase."	-	-	-
augustus_masked-Contig_5096-processed-gene-0.30-mRNA-1	gb|OTG03866.1| putative photosystem antenna protein-like protein...	580	0	61.9432	20.0007	8.49584	6.13509	GO:0010106	"cellular response to iron ion starvation"	GO:0016020	"membrane"	GO:0005515	"protein binding"	"Photosynthesis"	-	-	mmu-miR-3062-5p	-0.602
maker-Contig_9109-snap-gene-1.68-mRNA-1	ref|XP_022887095.1| uncharacterized protein LOC111402992 isoform...	121	2e-30	9.91465	14.5319	16.5444	11.767	-	-	-	-	-	-	-	-	-	-	-
maker-Contig_538-augustus-gene-0.86-mRNA-1	ref|WP_054945267.1| AraC family transcriptional regulator [Novos...	33	7.1	0.758621	2.77977	4.40311	2.6819	-	-	-	-	-	-	-	-	-	-	-
maker-Contig_8111-augustus-gene-0.51-mRNA-1	ref|XP_011100264.1| PREDICTED: probable serine/threonine-protein...	248	7e-76	14.3716	22.0837	16.5652	24.5841	GO:0006468	"protein phosphorylation"	GO:0005886	"plasma membrane"	GO:0008353	"RNA polymerase II carboxy-terminal domain kinase activity"	-	"Cyclin-dependentkinase."	-	-	-
maker-Contig_584-augustus-gene-0.137-mRNA-1	gb|PIN10566.1| hypothetical protein CDL12_16837 [Handroanthus im...	140	1e-46	27.5804	31.7759	57.413	31.8224	GO:0050832	"defense response to fungus"	GO:0005783	"endoplasmic reticulum"	GO:0005319	"lipid transporter activity"	-	-	-	-	-
maker-Contig_2611-augustus-gene-0.56-mRNA-1	ref|XP_011093656.1| PREDICTED: zinc finger CCCH domain-containin...	441	e-153	16.1648	24.4716	26.9587	29.1564	GO:0033235	"positive regulation of protein sumoylation"	GO:0005887	"integral to plasma membrane"	GO:0004842	"ubiquitin-protein ligase activity"	-	"RING-typeE3ubiquitintransferase."	-	-	-
maker-Contig_11122-augustus-gene-1.93-mRNA-1	gb|PIN24761.1| MAPK related serine/threonine protein kinase [Han...	417	e-142	21.3015	28.6006	22.5378	26.8949	GO:0006468	"protein phosphorylation"	GO:0005930	"axoneme"	GO:0004672	"protein kinase activity"	"Pathways in cancer"	"Cyclin-dependentkinase."	-	-	-
maker-Contig_10049-snap-gene-0.56-mRNA-1	ref|XP_016753662.1| PREDICTED: beta-glucosidase 46-like [Gossypi...	74	1e-13	12.094	15.5103	6.3175	5.61922	GO:0009860	"pollen tube growth"	GO:0048046	"apoplast"	GO:0050506	"vomilenine glucosyltransferase activity"	"Starch and sucrose metabolism"	"Beta-glucosidase."	coumarin biosynthesis (via 2-coumarate),linamarin degradation,linustatin bioactivation,lotaustralin degradation,neolinustatin bioactivation	-	-
maker-Contig_9006-snap-gene-0.84-mRNA-1	ref|XP_011070064.1| PREDICTED: transcription elongation factor S...	1849	0	35.7161	31.8323	35.7776	25.7494	GO:0006368	"transcription elongation from RNA polymerase II promoter"	GO:0000176	"nuclear exosome (RNase complex)"	GO:0042393	"histone binding"	-	-	-	nov-miR-179	-0.791
maker-Contig_10888-augustus-gene-1.83-mRNA-1	gb|PIN13207.1| hypothetical protein CDL12_14172 [Handroanthus im...	503	e-174	6.03141	4.84395	5.3949	6.0504	GO:0045893	"positive regulation of transcription	GO:0005737	"cytoplasm"	GO:0042803	"protein homodimerization activity"	"Plant hormone signal transduction"	-	-	-	-
maker-Contig_7358-augustus-gene-0.55-mRNA-1	gb|PIN18750.1| putative translation initiation factor related to...	377	e-127	24.7764	24.7982	25.8399	22.0135	GO:0009749	"response to glucose stimulus"	GO:0005634	"nucleus"	GO:0005085	"guanyl-nucleotide exchange factor activity"	"Cysteine and methionine metabolism"	"S-methyl-5-thioribose-1-phosphateisomerase."	<i>S</i>-methyl-5-thio-&alpha;-D-ribose 1-phosphate degradation,<i>S</i>-methyl-5-thio-&alpha;-D-ribose 1-phosphate degradation I	-	-
maker-Contig_10888-augustus-gene-1.76-mRNA-1	gb|PIN13202.1| GTPase Rab11/YPT3, small G protein superfamily [H...	376	e-130	0	0	0	0	GO:0032456	"endocytic recycling"	GO:0009506	"plasmodesma"	GO:0005525	"GTP binding"	-	"RING-typeE3ubiquitintransferase."	-	-	-
augustus_masked-Contig_6884-processed-gene-1.43-mRNA-1	gb|EYU40681.1| hypothetical protein MIMGU_mgv1a005122mg [Erythra...	597	0	5.03206	5.37794	14.6945	16.0953	GO:0009627	"systemic acquired resistance"	GO:0005783	"endoplasmic reticulum"	GO:0070001	"aspartic-type peptidase activity"	"Renin-angiotensin system"	"Nepenthesin."	-	-	-
augustus_masked-Contig_7358-processed-gene-0.22-mRNA-1	ref|XP_011078101.1| PREDICTED: cation/calcium exchanger 3-like [...	746	0	5.20738	5.43811	9.36949	19.2772	GO:0050796	"regulation of insulin secretion"	GO:0005783	"endoplasmic reticulum"	GO:0042803	"protein homodimerization activity"	-	-	-	nov-miR-41	-0.639
augustus_masked-Contig_12313-processed-gene-0.10-mRNA-1	ref|XP_011091544.1| PREDICTED: putative pentatricopeptide repeat...	236	2e-73	11.3524	12.1844	11.9242	9.1562	GO:0006397	"mRNA processing"	GO:0009507	"chloroplast"	GO:0003723	"RNA binding"	-	-	-	-	-
snap_masked-Contig_2967-processed-gene-0.54-mRNA-1	ref|XP_007222507.1| hypothetical protein PRUPE_ppa009798mg [Prun...	92	1e-20	11.8008	8.3393	12.4755	10.0465	GO:0006979	"response to oxidative stress"	GO:0009570	"chloroplast stroma"	GO:0003858	"3-hydroxybutyrate dehydrogenase activity"	"Valine	"2-hydroxy-3-oxopropionatereductase."	-	-	-
maker-Contig_12656-augustus-gene-0.70-mRNA-1	ref|XP_012848212.1| PREDICTED: WD repeat-containing protein VIP3...	536	0	11.8111	14.442	25.2976	33.7153	GO:0045638	"negative regulation of myeloid cell differentiation"	GO:0005829	"cytosol"	GO:0005515	"protein binding"	"RNA degradation"	"RING-typeE3ubiquitintransferase."	-	bmo-miR-3323,bmo-miR-3323	-0.626,-0.866
maker-Contig_11123-snap-gene-0.67-mRNA-1	gb|AMQ33540.1| hypothetical chloroplast RF15, partial (chloropla...	157	2e-48	0.347701	0.955545	1.51357	0.878004	-	-	GO:0009507	"chloroplast"	-	-	-	-	-	nov-miR-82	-0.639
maker-Contig_11831-snap-gene-0.110-mRNA-1	ref|XP_020548931.1| ferric reduction oxidase 2-like isoform X2 [...	957	0	8.6366	7.97579	6.16435	5.23413	GO:0009617	"response to bacterium"	GO:0005886	"plasma membrane"	GO:0000293	"ferric-chelate reductase activity"	"Phagosome"	"Ferric-chelatereductase(NADH)."	iron reduction and absorption	-	-
augustus_masked-Contig_2475-processed-gene-1.18-mRNA-1	ref|XP_022896090.1| dirigent protein 2-like [Olea europaea var. ...	138	1e-37	138.59	114.74	66.4783	51.3994	GO:0010345	"suberin biosynthetic process"	GO:0048226	"Casparian strip"	GO:0042349	"guiding stereospecific synthesis activity"	-	-	-	-	-
maker-Contig_10008-augustus-gene-0.49-mRNA-1	gb|KCW65945.1| hypothetical protein EUGRSUZ_G03251 [Eucalyptus g...	255	2e-83	0	0	0.0883836	0	GO:0042254	"ribosome biogenesis"	GO:0005634	"nucleus"	GO:0042134	"rRNA primary transcript binding"	"Ribosome biogenesis in eukaryotes"	-	-	-	-
snap_masked-Contig_8390-processed-gene-1.85-mRNA-1	gb|PIN06741.1| HGG motif-containing thioesterase [Handroanthus i...	127	5e-35	4.23864	16.8661	3.94008	55.2557	GO:0051289	"protein homotetramerization"	GO:0005777	"peroxisome"	GO:0016289	"CoA hydrolase activity"	-	"1,4-dihydroxy-2-naphthoyl-CoAhydrolase."	1,4-dihydroxy-2-naphthoate biosynthesis,1,4-dihydroxy-2-naphthoate biosynthesis II (plants)	-	-
augustus_masked-Contig_6002-processed-gene-0.10-mRNA-1	gb|PIN23387.1| hypothetical protein CDL12_03895 [Handroanthus im...	536	0	10.6057	12.841	13.4506	16.6085	-	-	-	-	-	-	"Malaria"	"Phospho-N-acetylmuramoyl-pentapeptide-transferase."	-	-	-
maker-Contig_10008-snap-gene-0.58-mRNA-1	ref|XP_012835980.1| PREDICTED: adenylate kinase [Erythranthe gut...	305	e-101	3.88131	5.90216	4.22391	2.90109	GO:0008652	"cellular amino acid biosynthetic process"	GO:0070062	"extracellular vesicular exosome"	GO:0019205	"nucleobase-containing compound kinase activity"	"Purine metabolism"	"Adenylatekinase."	adenosine ribonucleotides <i>de novo</i> biosynthesis	-	-
augustus_masked-Contig_8166-processed-gene-0.48-mRNA-1	gb|KZV34042.1| small acidic protein 1 [Dorcoceras hygrometricum]	81	1e-18	49.3217	54.081	60.362	35.4766	-	-	-	-	-	-	-	-	-	-	-
maker-Contig_6764-snap-gene-0.93-mRNA-1	ref|XP_011092289.1| PREDICTED: regulator of nonsense transcripts...	611	0	15.2914	15.1252	17.4614	18.3902	GO:0006369	"termination of RNA polymerase II transcription"	GO:0005634	"nucleus"	GO:0005487	"nucleocytoplasmic transporter activity"	"RNA transport"	-	-	osa-miR167a-3p	-0.575
maker-Contig_4045-augustus-gene-0.73-mRNA-1	gb|PKI31309.1| hypothetical protein CRG98_048301, partial [Punic...	87	3e-20	61.7673	70.2995	60.7691	28.0436	-	-	-	-	-	-	-	-	-	-	-
augustus_masked-Contig_7286-processed-gene-0.28-mRNA-1	ref|XP_011083507.1| PREDICTED: auxin response factor 5 [Sesamum ...	1118	0	17.7819	22.9131	33.6947	29.3685	GO:0009908	"flower development"	GO:0005634	"nucleus"	GO:0043565	"sequence-specific DNA binding"	"Plant hormone signal transduction"	-	-	mdo-miR-7246-3p	-0.916
maker-Contig_5360-augustus-gene-0.58-mRNA-1	ref|XP_011091190.1| PREDICTED: 1-aminocyclopropane-1-carboxylate...	553	0	6.74688	13.4183	15.3611	54.3391	GO:0009699	"phenylpropanoid biosynthetic process"	GO:0005829	"cytosol"	GO:0009815	"1-aminocyclopropane-1-carboxylate oxidase activity"	"Cysteine and methionine metabolism"	"Mugineic-acid3-dioxygenase."	hydroxylated mugineic acid phytosiderophore biosynthesis	-	-
maker-Contig_10888-snap-gene-1.93-mRNA-1	ref|XP_016707944.1| PREDICTED: protein ABHD18 [Gossypium hirsutum]	358	e-121	4.32695	10.6172	8.63295	23.9597	-	-	GO:0005886	"plasma membrane"	-	-	-	-	-	dme-miR-4961-3p,dme-miR-4961-3p,dme-miR-4961-3p,dme-miR-4961-3p,smo-miR1085-3p	-0.668,-0.664,-0.595,-0.676,-0.625
snap_masked-Contig_11831-processed-gene-0.56-mRNA-1	ref|XP_019414007.1| PREDICTED: putative septum site-determining ...	47	2e-10	6.26714	5.05464	4.20093	5.0229	GO:0010020	"chloroplast fission"	GO:0009570	"chloroplast stroma"	GO:0030899	"calcium-dependent ATPase activity"	-	-	-	-	-
snap_masked-Contig_3126-processed-gene-0.33-mRNA-1	gb|EYU40915.1| hypothetical protein MIMGU_mgv1a015580mg [Erythra...	261	1e-86	172.123	329.634	481.04	376.403	GO:0002181	"cytoplasmic translation"	GO:0005654	"nucleoplasm"	GO:0003723	"RNA binding"	"Ribosome"	-	-	-	-
snap_masked-Contig_8627-processed-gene-0.41-mRNA-1	gb|PKI33754.1| hypothetical protein CRG98_045852 [Punica granatum]	92	7e-22	4.39201	5.23035	5.57631	8.42884	GO:0010200	"response to chitin"	GO:0005634	"nucleus"	GO:0043565	"sequence-specific DNA binding"	-	-	-	-	-
maker-Contig_8320-snap-gene-0.99-mRNA-1	gb|PIN06877.1| Transcription factor, Myb superfamily [Handroanth...	107	2e-25	5.77719	3.92018	4.26904	3.34992	GO:0042761	"very long-chain fatty acid biosynthetic process"	GO:0005634	"nucleus"	GO:0003700	"sequence-specific DNA binding transcription factor activity"	-	"Non-specificserine/threonineproteinkinase."	-	-	-
maker-Contig_3208-augustus-gene-0.73-mRNA-1	ref|XP_011072552.1| PREDICTED: dihydrolipoyllysine-residue acety...	750	0	50.8403	60.7052	92.6202	66.1912	GO:0030431	"sleep"	GO:0009941	"chloroplast envelope"	GO:0034604	"pyruvate dehydrogenase (NAD+) activity"	"Glycolysis / Gluconeogenesis"	"Dihydrolipoyllysine-residueacetyltransferase."	pyruvate decarboxylation to acetyl CoA	gra-miR8718,gra-miR8718,nov-miR-410	-0.688,-0.939,-0.625
maker-Contig_938-augustus-gene-0.147-mRNA-1	gb|PIN06626.1| Mitochondrial processing peptidase, beta subunit,...	917	0	46.881	63.9034	85.8483	97.2315	GO:0031930	"mitochondria-nucleus signaling pathway"	GO:0005743	"mitochondrial inner membrane"	GO:0004222	"metalloendopeptidase activity"	"Cardiac muscle contraction"	"Mitochondrialprocessingpeptidase."	-	bra-miR9555b-5p,crm-miR-2230-3p,ppt-miR1029,ppt-miR1029	-0.984,-0.959,-0.969,-0.947
maker-Contig_9014-augustus-gene-0.108-mRNA-1	ref|XP_011097779.1| PREDICTED: cytochrome P450 71D11-like [Sesam...	631	0	9.02502	10.5775	6.25889	6.3342	GO:0016102	"diterpenoid biosynthetic process"	GO:0043231	"intracellular membrane-bounded organelle"	GO:0004497	"monooxygenase activity"	"Stilbenoid	"5-epiaristolochene1,3-dihydroxylase."	-	-	-
augustus_masked-Contig_11378-processed-gene-0.12-mRNA-1	gb|KGN46897.1| hypothetical protein Csa_6G149380 [Cucumis sativus]	76	2e-11	4.43919	0.664727	0.309682	0.258686	-	-	-	-	-	-	-	-	-	-	-
maker-Contig_11237-augustus-gene-0.68-mRNA-1	gb|EYU20441.1| hypothetical protein MIMGU_mgv1a003485mg [Erythra...	365	e-119	4.16086	4.87037	5.73563	4.66972	GO:0009639	"response to red or far red light"	GO:0010287	"plastoglobule"	GO:0005506	"iron ion binding"	"Carotenoid biosynthesis"	"Carotenoid9,10-dioxygenase."	-	nov-miR-696	-0.742
maker-Contig_8390-augustus-gene-1.88-mRNA-1	ref|XP_010665566.1| PREDICTED: uncharacterized protein LOC104882...	169	2e-47	15.2256	15.4228	22.199	12.8651	-	-	-	-	-	-	-	-	-	-	-
maker-Contig_10191-snap-gene-0.72-mRNA-1	ref|XP_010695763.1| PREDICTED: serine/threonine-protein phosphat...	69	6e-10	0.882272	0.673512	0.373391	1.18821	-	-	-	-	-	-	-	-	-	-	-
maker-Contig_4972-snap-gene-0.87-mRNA-1	gb|PIN26060.1| GTPase-activator protein [Handroanthus impetigino...	652	0	12.075	10.3569	10.9089	5.86523	GO:0035313	"wound healing	GO:0035838	"growing cell tip"	GO:0005096	"GTPase activator activity"	"Axon guidance"	"Non-specificserine/threonineproteinkinase."	-	nov-miR-67	-0.958
maker-Contig_2064-snap-gene-0.56-mRNA-1	ref|XP_011094477.1| PREDICTED: uncharacterized protein LOC105174...	417	e-146	49.4715	27.5306	10.6203	6.21602	GO:0051014	"actin filament severing"	GO:0045335	"phagocytic vesicle"	GO:0032794	"GTPase activating protein binding"	-	-	-	-	-
maker-Contig_10049-snap-gene-0.55-mRNA-1	gb|PIN21148.1| Beta-glucosidase, lactase phlorizinhydrolase [Han...	627	0	8.60623	8.69431	12.342	7.23052	GO:0009809	"lignin biosynthetic process"	GO:0048046	"apoplast"	GO:0047782	"coniferin beta-glucosidase activity"	"Starch and sucrose metabolism"	"Coniferinbeta-glucosidase."	coniferin metabolism	-	-
maker-Contig_8390-snap-gene-0.61-mRNA-1	ref|YP_009305682.1| photosystem I assembly protein Ycf1 (plastid...	238	1e-73	23.3982	32.6009	31.9333	15.866	-	-	GO:0009570	"chloroplast stroma"	GO:0008565	"protein transporter activity"	"Ribosome"	-	-	nov-miR-23	-0.883
maker-Contig_9109-augustus-gene-1.63-mRNA-1	ref|XP_011087899.1| PREDICTED: uncharacterized protein LOC105169...	911	0	173.505	78.3675	13.3682	11.3139	GO:0055093	"response to hyperoxia"	GO:0048046	"apoplast"	GO:0016854	"racemase and epimerase activity"	"Flavonoid biosynthesis"	"Flavanone4-reductase."	apigeninidin 5-<i>O</i>-glucoside biosynthesis,luteolinidin 5-<i>O</i>-glucoside biosynthesis	-	-
maker-Contig_12158-augustus-gene-0.113-mRNA-1	gb|EYU32508.1| hypothetical protein MIMGU_mgv1a005226mg [Erythra...	817	0	21.4041	22.2238	11.8589	19.6731	GO:0015802	"basic amino acid transport"	GO:0005887	"integral to plasma membrane"	GO:0015194	"L-serine transmembrane transporter activity"	-	-	-	-	-
augustus_masked-Contig_8329-processed-gene-0.33-mRNA-1	ref|XP_012831539.1| PREDICTED: magnesium/proton exchanger-like [...	862	0	49.7232	58.2181	23.2594	23.8103	GO:0006936	"muscle contraction"	GO:0005886	"plasma membrane"	GO:0044325	"ion channel binding"	"Phototransduction"	-	-	-	-
augustus_masked-Contig_2967-processed-gene-0.19-mRNA-1	ref|XP_011087747.1| PREDICTED: probable 3-hydroxyisobutyrate deh...	184	1e-55	21.7931	16.5523	12.4088	11.7028	GO:0009436	"glyoxylate catabolic process"	GO:0005739	"mitochondrion"	GO:0008679	"2-hydroxy-3-oxopropionate reductase activity"	"Valine	"2-hydroxymethylglutaratedehydrogenase."	-	-	-
maker-Contig_6464-snap-gene-0.47-mRNA-1	ref|XP_011095756.1| PREDICTED: ent-kaur-16-ene synthase, chlorop...	713	0	10.326	12.011	6.63793	8.27117	GO:0046248	"alpha-pinene biosynthetic process"	GO:0009536	"plastid"	GO:0016829	"lyase activity"	"Diterpenoid biosynthesis"	"Beta-farnesenesynthase."	farnesene biosynthesis	-	-
maker-Contig_5123-snap-gene-0.55-mRNA-1	gb|PIN18128.1| hypothetical protein CDL12_09200 [Handroanthus im...	940	0	4.35582	5.20825	7.8007	6.43741	GO:0001932	"regulation of protein phosphorylation"	GO:0016604	"nuclear body"	GO:0004222	"metalloendopeptidase activity"	-	"Magnesiumchelatase."	3,8-divinyl-chlorophyllide <i>a</i> biosynthesis I (aerobic, light-dependent),3,8-divinyl-chlorophyllide <i>a</i> biosynthesis III (aerobic, light independent)	eca-miR-8976	-0.67
maker-Contig_1674-snap-gene-0.41-mRNA-1	gb|OTF88136.1| putative NADH-ubiquinone oxidoreductase chain 4L/...	253	3e-83	6.18738	2.98316	1.35852	1.56242	GO:0006744	"ubiquinone biosynthetic process"	GO:0009536	"plastid"	GO:0003959	"NADPH dehydrogenase activity"	"Photosynthesis"	"PhotosystemI."	photosynthesis light reactions	-	-
maker-Contig_5481-snap-gene-0.98-mRNA-1	ref|XP_011088573.1| PREDICTED: flowering time control protein FY...	773	0	13.4594	15.2439	15.9435	16.2397	GO:0006378	"mRNA polyadenylation"	GO:0005730	"nucleolus"	GO:0035064	"methylated histone residue binding"	"Spliceosome"	"Mitogen-activatedproteinkinasekinasekinase."	-	-	-
maker-Contig_4154-snap-gene-0.70-mRNA-1	ref|XP_022844345.1| sugar transporter ERD6-like 6 isoform X2 [Ol...	173	2e-48	1.95304	4.79806	4.76613	3.58674	GO:0015767	"lactose transport"	GO:0009705	"plant-type vacuole membrane"	GO:0005515	"protein binding"	-	-	-	gma-miR1513a-3p,mmu-miR-3095-3p	-0.744,-0.864
snap_masked-Contig_11831-processed-gene-0.50-mRNA-1	gb|PIN20293.1| hypothetical protein CDL12_07027 [Handroanthus im...	210	2e-63	8.07907	13.3411	12.8027	12.348	GO:2000711	"positive regulation of maintenance of meiotic sister chromatid cohesion	GO:0005730	"nucleolus"	-	-	-	-	-	-	-
maker-Contig_11153-augustus-gene-0.50-mRNA-1	ref|XP_006340085.2| PREDICTED: uncharacterized protein LOC102597...	83	6e-15	1.25696	1.15145	2.48251	3.24457	-	-	-	-	-	-	-	-	-	nov-miR-10	-0.577
maker-Contig_2692-snap-gene-0.76-mRNA-1	ref|XP_019153442.1| PREDICTED: uncharacterized protein LOC109149...	128	8e-31	0	0	0	0	-	-	-	-	-	-	-	-	-	-	-
maker-Contig_6884-augustus-gene-1.110-mRNA-1	gb|EYU46086.1| hypothetical protein MIMGU_mgv1a010702mg [Erythra...	462	e-162	15.2218	15.7369	28.319	17.901	GO:0009955	"adaxial/abaxial pattern specification"	GO:0005840	"ribosome"	GO:0003730	"mRNA 3{prime}-UTR binding"	"Ribosome"	-	-	-	-
maker-Contig_9920-augustus-gene-1.84-mRNA-1	ref|XP_011092529.1| PREDICTED: transcription factor bHLH113-like...	129	1e-34	3.40605	7.64436	9.76097	6.70867	GO:0045893	"positive regulation of transcription	GO:0005634	"nucleus"	GO:0005515	"protein binding"	-	-	-	-	-
maker-Contig_6884-snap-gene-1.119-mRNA-1	gb|PIN19790.1| Auxilin-like protein and related proteins contain...	372	e-113	9.71034	11.7908	16.1264	12.7199	GO:0048853	"forebrain morphogenesis"	GO:0014069	"postsynaptic density"	GO:0030332	"cyclin binding"	"Endocytosis"	"Non-specificserine/threonineproteinkinase."	-	-	-
maker-Contig_6877-snap-gene-0.69-mRNA-1	ref|XP_010695763.1| PREDICTED: serine/threonine-protein phosphat...	201	2e-55	1.23627	0.916784	0.875574	0.594627	GO:0048507	"meristem development"	GO:0005634	"nucleus"	-	-	-	"Protein-serine/threoninephosphatase."	-	ath-miR5658,dme-miR-954-5p	-0.660,-0.622
maker-Contig_9109-snap-gene-1.70-mRNA-1	gb|EYU18393.1| hypothetical protein MIMGU_mgv1a026214mg [Erythra...	182	2e-50	5.89047	2.39823	3.56134	3.88388	GO:0080037	"negative regulation of cytokinin mediated signaling pathway"	GO:0005886	"plasma membrane"	GO:0030145	"manganese ion binding"	-	"Non-specificserine/threonineproteinkinase."	-	-	-
maker-Contig_11246-snap-gene-0.62-mRNA-1	ref|XP_011100513.1| PREDICTED: transmembrane emp24 domain-contai...	188	8e-58	8.66995	9.13352	12.4231	14.0116	GO:0001843	"neural tube closure"	GO:0005793	"endoplasmic reticulum-Golgi intermediate compartment"	GO:0005515	"protein binding"	-	-	-	-	-
maker-Contig_7969-snap-gene-0.74-mRNA-1	gb|PIN20475.1| hypothetical protein CDL12_06822 [Handroanthus im...	483	e-156	6.76437	10.5979	15.044	7.5668	GO:0006364	"rRNA processing"	GO:0016020	"membrane"	GO:0003723	"RNA binding"	"Pathogenic Escherichia coli infection"	"Non-specificserine/threonineproteinkinase."	-	aly-miR4241,aly-miR4241,aly-miR4241,aly-miR4241,aly-miR4241,aly-miR4241,nov-miR-181,nov-miR-182,nov-miR-183,nov-miR-184,bdi-miR5185a-3p,bdi-miR5185a-3p,bdi-miR5185a-3p,hsa-miR-450a-1-3p,hsa-miR-450a-1-3p,mmu-miR-5710	-0.537,-0.574,-0.544,-0.529,-0.581,-0.982,-0.521,-0.557,-0.541,-0.537,-0.505,-0.995,-0.580,-0.753,-0.682,-0.825
augustus_masked-Contig_7775-processed-gene-0.23-mRNA-1	ref|XP_011101624.1| PREDICTED: ABC transporter G family member 1...	1071	0	2.08311	3.294	4.01219	3.65709	GO:0043278	"response to morphine"	GO:0005775	"vacuolar lumen"	GO:0008092	"cytoskeletal protein binding"	"ABC transporters"	"Fe(3+)-transportingATPase."	-	nov-miR-695	-0.981
snap_masked-Contig_8376-processed-gene-0.71-mRNA-1	ref|WP_011297161.1| acyl-CoA dehydrogenase [Cupriavidus pinatubo...	39	0.33	39.9017	30.7532	8.21155	6.39429	GO:0000398	"nuclear mRNA splicing	GO:0016607	"nuclear speck"	GO:0070742	"C2H2 zinc finger domain binding"	-	-	-	-	-
snap_masked-Contig_2995-processed-gene-1.86-mRNA-1	ref|XP_020549180.1| GDSL esterase/lipase At5g03610-like [Sesamum...	191	2e-57	10.6207	8.94738	19.6764	11.1107	GO:0032527	"protein exit from endoplasmic reticulum"	GO:0009941	"chloroplast envelope"	GO:0016298	"lipase activity"	"Arginine and proline metabolism"	"Glutamate5-kinase."	L-citrulline biosynthesis,L-<i>N<sup>&delta;</sup></i>-acetylornithine biosynthesis,L-ornithine biosynthesis II,L-proline biosynthesis I,L-proline biosynthesis III	-	-
maker-Contig_10008-augustus-gene-0.46-mRNA-1	ref|XP_011077407.1| PREDICTED: uncharacterized protein LOC105161...	258	2e-83	6.76608	11.0947	18.261	7.24424	-	-	-	-	-	-	-	-	-	-	-
snap_masked-Contig_10232-processed-gene-0.67-mRNA-1	gb|PIN03873.1| hypothetical protein CDL12_23591 [Handroanthus im...	182	3e-55	7.19554	10.0704	12.036	6.96515	GO:0007283	"spermatogenesis"	GO:0042581	"specific granule"	-	-	-	-	-	-	-
maker-Contig_11282-augustus-gene-0.68-mRNA-1	ref|XP_019153442.1| PREDICTED: uncharacterized protein LOC109149...	135	1e-32	0	0	0.121086	0.379298	-	-	-	-	-	-	-	-	-	-	-
augustus_masked-Contig_10888-processed-gene-1.18-mRNA-1	gb|KZV36384.1| hypothetical protein F511_03825 [Dorcoceras hygro...	282	2e-92	0.261798	0.179867	0.284907	0.528868	GO:0010091	"trichome branching"	GO:0005634	"nucleus"	GO:0005515	"protein binding"	-	-	-	-	-
augustus_masked-Contig_2814-processed-gene-1.25-mRNA-1	gb|PIN22703.1| Ubiquitin--protein ligase [Handroanthus impetigin...	687	0	0.597393	0.957683	0.514681	0.150852	GO:0031348	"negative regulation of defense response"	GO:0005829	"cytosol"	GO:0005515	"protein binding"	"Protein processing in endoplasmic reticulum"	"RING-typeE3ubiquitintransferase."	-	-	-
maker-Contig_11574-augustus-gene-0.60-mRNA-1	gb|PIM98901.1| Kinesin light chain [Handroanthus impetiginosus]	1031	0	11.3526	12.3884	15.1111	11.6725	GO:0007018	"microtubule-based movement"	GO:0005929	"cilium"	GO:0005515	"protein binding"	-	"ProteinO-GlcNActransferase."	-	efu-miR-9186p,nta-miR6146a,nta-miR6146a	-0.917,-0.723,-0.926
maker-Contig_6884-snap-gene-1.120-mRNA-1	gb|OVA05151.1| hypothetical protein BVC80_8895g18 [Macleaya cord...	150	6e-44	1.50745	0.493185	0.312479	0.326278	-	-	GO:0005886	"plasma membrane"	-	-	-	-	-	-	-
snap_masked-Contig_8753-processed-gene-0.96-mRNA-1	ref|XP_011099701.1| PREDICTED: pentatricopeptide repeat-containi...	865	0	4.8278	7.37092	10.2631	7.62921	GO:0080156	"mitochondrial mRNA modification"	GO:0009507	"chloroplast"	GO:0003723	"RNA binding"	-	-	-	nov-miR-160,mml-miR-7170-3p	-0.815,-0.873
maker-Contig_1049-snap-gene-1.146-mRNA-1	gb|EYU18162.1| hypothetical protein MIMGU_mgv1a002732mg [Erythra...	179	6e-49	10.8517	17.1762	22.0246	15.054	GO:0050821	"protein stabilization"	GO:0005886	"plasma membrane"	GO:0004197	"cysteine-type endopeptidase activity"	-	"Ubiquitinylhydrolase1."	-	-	-
augustus_masked-Contig_10176-processed-gene-0.16-mRNA-1	gb|EYU39774.1| hypothetical protein MIMGU_mgv1a023460mg, partial...	717	0	6.41106	6.16017	5.28327	5.9477	GO:0016556	"mRNA modification"	GO:0005739	"mitochondrion"	GO:0004519	"endonuclease activity"	-	-	-	-	-
augustus_masked-Contig_6300-processed-gene-0.26-mRNA-1	ref|XP_011084631.1| PREDICTED: WEB family protein At3g02930, chl...	99	2e-21	11.9705	15.3942	19.7077	16.0439	-	-	GO:0005783	"endoplasmic reticulum"	-	-	-	-	-	-	-
augustus_masked-Contig_10504-processed-gene-0.15-mRNA-1	ref|XP_011079455.1| PREDICTED: protein MIZU-KUSSEI 1-like [Sesam...	239	9e-78	5.8051	7.53357	4.4749	4.76413	GO:0010274	"hydrotropism"	GO:0005737	"cytoplasm"	-	-	-	-	-	-	-
maker-Contig_938-snap-gene-0.148-mRNA-1	gb|PIN06625.1| Sister chromatid cohesion protein SCC2/Nipped-B [...	1153	0	11.5114	14.0191	16.452	17.6549	GO:0051177	"meiotic sister chromatid cohesion"	GO:0035327	"transcriptionally active chromatin"	GO:0036033	"mediator complex binding"	"Cell cycle - yeast"	-	-	nov-miR-24,nov-miR-41,nov-miR-44,nov-miR-352,gma-miR482a-5p,hsa-miR-889-3p,hsa-miR-889-3p	-0.873,-0.944,-0.827,-0.859,-0.690,-0.974,-0.952
maker-Contig_1049-snap-gene-1.145-mRNA-1	emb|CBI39133.3| unnamed protein product [Vitis vinifera]	72	8e-13	6.02682	10.8295	15.8084	8.1947	GO:0043153	"entrainment of circadian clock by photoperiod"	GO:0005938	"cell cortex"	GO:0030332	"cyclin binding"	-	"Ubiquitinylhydrolase1."	-	-	-
maker-Contig_11122-snap-gene-1.97-mRNA-1	gb|PIN02393.1| Sterol 24-C-methyltransferase [Handroanthus impet...	1105	0	14.6869	20.8905	29.8936	20.6608	GO:0052546	"cell wall pectin metabolic process"	GO:0009505	"plant-type cell wall"	GO:0008757	"S-adenosylmethionine-dependent methyltransferase activity"	-	"Sterol24-C-methyltransferase."	7-dehydroporiferasterol biosynthesis,plant sterol biosynthesis	-	-
maker-Contig_10888-snap-gene-1.99-mRNA-1	emb|CBI30036.3| unnamed protein product [Vitis vinifera]	192	5e-58	12.8382	14.7541	11.8545	10.8455	GO:0045893	"positive regulation of transcription	GO:0005634	"nucleus"	GO:0044212	"transcription regulatory region DNA binding"	-	-	-	-	-
maker-Contig_11756-augustus-gene-1.73-mRNA-1	ref|XP_004235347.1| PREDICTED: uncharacterized protein LOC101267...	75	1e-12	25.886	34.0096	26.8118	37.2704	-	-	-	-	-	-	-	-	-	ppc-miR-8333-5p	-0.533
augustus_masked-Contig_8417-processed-gene-0.28-mRNA-1	gb|EYU32379.1| hypothetical protein MIMGU_mgv1a005688mg [Erythra...	500	e-172	41.9079	20.8789	11.3618	9.17147	GO:0009963	"positive regulation of flavonoid biosynthetic process"	GO:0005783	"endoplasmic reticulum"	GO:0016747	"transferase activity	"Stilbenoid	"Rosmarinatesynthase."	rosmarinic acid biosynthesis II	-	-
maker-Contig_2967-snap-gene-0.64-mRNA-1	ref|XP_011093452.1| PREDICTED: uric acid degradation bifunctiona...	447	e-156	23.4891	23.7825	18.9171	17.3118	GO:0001560	"regulation of cell growth by extracellular stimulus"	GO:0005634	"nucleus"	GO:0033971	"hydroxyisourate hydrolase activity"	"Purine metabolism"	"2-oxo-4-hydroxy-4-carboxy-5-ureidoimidazolinedecarboxylase."	urate degradation to allantoin I,urate degradation to allantoin II	-	-
augustus_masked-Contig_9920-processed-gene-1.27-mRNA-1	ref|XP_022875940.1| protein DETOXIFICATION 54-like [Olea europae...	508	e-175	3.32961	7.12965	6.12977	9.45879	GO:0071244	"cellular response to carbon dioxide"	GO:0010008	"endosome membrane"	GO:0022857	"transmembrane transporter activity"	-	-	-	pxy-miR-8508,pxy-miR-8508,nov-miR-698	-0.863,-0.671,-0.845
maker-Contig_7520-snap-gene-0.108-mRNA-1	gb|PIN24725.1| Sugar-phosphatase [Handroanthus impetiginosus]	203	2e-59	84.393	56.5394	14.774	9.54208	-	-	-	-	-	-	-	-	-	-	-
augustus_masked-Contig_4921-processed-gene-0.27-mRNA-1	gb|PIN01963.1| Serine/threonine protein kinase [Handroanthus imp...	537	0	7.16519	12.9674	15.5953	14.8718	GO:0009737	"response to abscisic acid stimulus"	GO:0009536	"plastid"	GO:0004672	"protein kinase activity"	"mTOR signaling pathway"	"Non-specificserine/threonineproteinkinase."	-	-	-
maker-Contig_11849-snap-gene-0.102-mRNA-1	gb|PIN13008.1| putative ubiquitin regulatory protein [Handroanth...	523	0	13.2933	14.8873	18.6795	17.8905	GO:0043241	"protein complex disassembly"	GO:0005737	"cytoplasm"	GO:0005515	"protein binding"	"Protein processing in endoplasmic reticulum"	"Peptide-N(4)-(N-acetyl-beta-glucosaminyl)asparagineamidase."	-	bmo-miR-3323,bmo-miR-3323,ppc-miR-8364f-3p,ppc-miR-8364f-3p	-0.763,-0.936,-0.983,-0.983
maker-Contig_6884-snap-gene-1.119-mRNA-2	ref|XP_020552441.1| auxilin-related protein 1-like [Sesamum indi...	184	6e-55	7.86268	14.1336	9.84829	11.5381	GO:0045944	"positive regulation of transcription from RNA polymerase II promoter"	GO:0005737	"cytoplasm"	GO:0005515	"protein binding"	-	-	-	-	-
maker-Contig_5777-snap-gene-1.55-mRNA-1	ref|XP_011093533.1| PREDICTED: uncharacterized protein LOC105173...	94	2e-21	24.6552	26.4078	18.7132	21.6468	GO:0002132	"wobble position uridine ribose methylation"	-	-	GO:0052665	"tRNA (uracil-2{prime}-O-)-methyltransferase activity"	-	"tRNA(cytidine(34)-2{prime}-O)-methyltransferase."	-	-	-
maker-Contig_8447-snap-gene-0.105-mRNA-1	ref|XP_011079321.1| PREDICTED: diacylglycerol kinase 4-like [Ses...	796	0	22.2321	21.3072	12.6281	9.62397	GO:0035556	"intracellular signal transduction"	GO:0016020	"membrane"	GO:0005524	"ATP binding"	"Glycerophospholipid metabolism"	"Diacylglycerolkinase(ATP)."	phosphatidate metabolism, as a signaling molecule (Chlamydomonas),phosphatidate metabolism, as a signaling molecule	-	-
augustus_masked-Contig_6884-processed-gene-1.28-mRNA-1	ref|XP_022875156.1| peroxisomal membrane protein 13-like [Olea e...	141	4e-37	5.7643	10.8065	14.151	20.4459	GO:0006635	"fatty acid beta-oxidation"	GO:0005778	"peroxisomal membrane"	GO:0005515	"protein binding"	-	-	-	-	-
maker-Contig_7375-snap-gene-0.115-mRNA-1	gb|KZV34235.1| hypothetical protein F511_21720 [Dorcoceras hygro...	629	0	21.4199	24.6909	26.0301	15.2801	GO:0050821	"protein stabilization"	GO:0030054	"cell junction"	GO:0019784	"NEDD8-specific protease activity"	-	-	-	-	-
augustus_masked-Contig_387-processed-gene-1.12-mRNA-1	gb|PIN07512.1| Glutaredoxin [Handroanthus impetiginosus]	132	3e-38	30.1228	106.089	49.4679	32.6874	GO:0031154	"culmination involved in sorocarp development"	GO:0005654	"nucleoplasm"	GO:0043295	"glutathione binding"	"Pyrimidine metabolism"	"Thioredoxin-disulfidereductase."	thioredoxin pathway	-	-
maker-Contig_9657-snap-gene-0.79-mRNA-1	ref|XP_011099454.1| PREDICTED: uncharacterized protein At5g65660...	169	9e-52	7.33333	8.22348	30.8218	32.0551	-	-	GO:0005886	"plasma membrane"	-	-	-	-	-	-	-
maker-Contig_6977-snap-gene-0.101-mRNA-1	ref|XP_011099638.1| PREDICTED: VHS domain-containing protein At3...	917	0	8.23121	14.7336	16.4134	13.0322	GO:0006895	"Golgi to endosome transport"	GO:0016607	"nuclear speck"	GO:0005515	"protein binding"	-	-	-	-	-
maker-Contig_12139-snap-gene-0.112-mRNA-1	ref|XP_011069519.1| PREDICTED: LOW QUALITY PROTEIN: LRR receptor...	500	e-167	8.39731	15.9618	9.78584	9.96617	GO:0009556	"microsporogenesis"	GO:0016020	"membrane"	GO:0042803	"protein homodimerization activity"	"Plant hormone signal transduction"	"Receptorprotein-tyrosinekinase."	-	-	-
snap_masked-Contig_6300-processed-gene-0.45-mRNA-1	ref|XP_002520070.1| conserved hypothetical protein [Ricinus comm...	75	2e-15	10.7493	15.5479	19.702	16.572	-	-	-	-	-	-	-	-	-	-	-
maker-Contig_5421-snap-gene-0.87-mRNA-1	ref|XP_011098557.1| PREDICTED: glycerol-3-phosphate 2-O-acyltran...	583	0	2.24254	2.01479	3.09754	3.61547	GO:0010143	"cutin biosynthetic process"	GO:0005783	"endoplasmic reticulum"	GO:0016791	"phosphatase activity"	"Glycerolipid metabolism"	"Glycerol-3-phosphate1-O-acyltransferase."	CDP-diacylglycerol biosynthesis I,CDP-diacylglycerol biosynthesis II,CDP-diacylglycerol biosynthesis IV,diacylglycerol and triacylglycerol biosynthesis,phosphatidate biosynthesis (yeast),stigma estolide biosynthesis,triacylglycerol biosynthesis (Chlamydomonas)	-	-
maker-Contig_6958-augustus-gene-0.31-mRNA-1	ref|XP_021744224.1| protein MAIN-LIKE 1-like [Chenopodium quinoa]	285	1e-84	0.0537509	0.221576	0.370471	0.380044	GO:0010073	"meristem maintenance"	GO:0005634	"nucleus"	-	-	-	"Protein-serine/threoninephosphatase."	-	-	-
maker-Contig_4560-augustus-gene-0.36-mRNA-1	ref|XP_010672331.1| PREDICTED: serine/threonine-protein phosphat...	218	5e-62	3.78102	2.57067	4.39337	5.60928	GO:0010073	"meristem maintenance"	GO:0005634	"nucleus"	-	-	-	"Protein-serine/threoninephosphatase."	-	-	-
augustus_masked-Contig_4793-processed-gene-0.27-mRNA-1	gb|PIN05106.1| putative membrane protein, predicted efflux pump ...	314	e-101	32.9157	97.094	107.884	134.1	GO:0009624	"response to nematode"	GO:0005774	"vacuolar membrane"	GO:0022857	"transmembrane transporter activity"	-	-	-	-	-
augustus_masked-Contig_12154-processed-gene-0.30-mRNA-1	ref|XP_011085091.1| PREDICTED: actin-related protein 7 isoform X...	617	0	16.6434	17.6604	23.9823	18.4454	GO:0009793	"embryo development ending in seed dormancy"	GO:0005886	"plasma membrane"	GO:0005200	"structural constituent of cytoskeleton"	"Focal adhesion"	"Non-specificprotein-tyrosinekinase."	-	ath-miR164a	-0.606
maker-Contig_7470-augustus-gene-0.59-mRNA-1	ref|XP_011086622.1| PREDICTED: uncharacterized protein LOC105168...	695	0	8.6802	12.578	18.6065	16.9772	-	-	-	-	-	-	-	-	-	-	-
maker-Contig_5528-augustus-gene-0.88-mRNA-1	ref|NP_568790.1| ubiquitin-associated/translation elongation fac...	59	1e-06	65.41	114.897	192.799	109.376	-	-	-	-	-	-	-	-	-	eca-miR-9085,eca-miR-9085,eca-miR-9085	-0.714,-0.717,-0.618
maker-Contig_2093-augustus-gene-0.125-mRNA-1	ref|XP_011087273.1| PREDICTED: probable inactive receptor kinase...	620	0	7.00181	10.257	8.43	7.31617	GO:0009846	"pollen germination"	GO:0009506	"plasmodesma"	GO:0004674	"protein serine/threonine kinase activity"	"Plant hormone signal transduction"	"Non-specificserine/threonineproteinkinase."	-	-	-
maker-Contig_11122-augustus-gene-1.92-mRNA-1	ref|XP_011092622.1| PREDICTED: mechanosensitive ion channel prot...	996	0	14.2984	18.5633	12.9671	10.8317	GO:0070588	"calcium ion transmembrane transport"	GO:0005887	"integral to plasma membrane"	GO:0005509	"calcium ion binding"	-	-	-	-	-
maker-Contig_12047-augustus-gene-2.117-mRNA-1	ref|XP_009777118.1| PREDICTED: DNA-binding protein S1FA-like [Ni...	38	0.093	22.7366	52.2919	85.8128	69.1409	-	-	-	-	-	-	-	-	-	-	-
augustus_masked-Contig_12313-processed-gene-0.11-mRNA-1	ref|XP_012844611.1| PREDICTED: pentatricopeptide repeat-containi...	278	2e-87	18.9527	21.1839	34.7351	21.715	GO:0006397	"mRNA processing"	GO:0009507	"chloroplast"	GO:0003723	"RNA binding"	-	"RibonucleaseP."	-	prd-miR-7946-3p	-0.56
maker-Contig_11122-augustus-gene-1.90-mRNA-1	ref|XP_011092633.1| PREDICTED: ATP-dependent Clp protease proteo...	437	e-152	124.594	81.5398	49.673	44.4531	GO:0009408	"response to heat"	GO:0009941	"chloroplast envelope"	GO:0005515	"protein binding"	"Cell cycle - Caulobacter"	"EndopeptidaseClp."	-	-	-
maker-Contig_11831-snap-gene-0.104-mRNA-1	gb|KZV27562.1| proline--tRNA ligase-like [Dorcoceras hygrometricum]	135	1e-37	4.32695	6.65342	9.64199	6.55576	GO:0010109	"regulation of photosynthesis"	GO:0009507	"chloroplast"	GO:0004827	"proline-tRNA ligase activity"	"Aminoacyl-tRNA biosynthesis"	"Proline--tRNAligase."	-	-	-
snap_masked-Contig_9855-processed-gene-1.69-mRNA-1	gb|KZV51401.1| 50S ribosomal protein 6, chloroplastic [Dorcocera...	82	8e-18	87.8403	49.0848	14.1115	13.6889	-	-	GO:0009507	"chloroplast"	-	-	-	-	-	-	-
maker-Contig_2064-snap-gene-0.61-mRNA-1	ref|XP_009358337.1| PREDICTED: probable histone H2B.1 [Pyrus x b...	169	4e-50	48.6384	64.6494	97.5603	58.0386	-	-	GO:0009507	"chloroplast"	GO:0005515	"protein binding"	"Systemic lupus erythematosus"	-	-	nov-miR-695	-0.625
snap_masked-Contig_2980-processed-gene-0.45-mRNA-1	gb|PIN03136.1| Transcription initiation factor TFIID, subunit BD...	485	e-165	12.7019	16.4726	17.627	21.7434	GO:0048364	"root development"	GO:0008024	"positive transcription elongation factor complex b"	GO:0003682	"chromatin binding"	-	"RING-typeE3ubiquitintransferase."	-	nov-miR-265,nov-miR-266	-0.878,-0.870
augustus_masked-Contig_11831-processed-gene-0.24-mRNA-1	ref|XP_011076104.1| PREDICTED: heat shock protein 83 [Sesamum in...	1151	0	5.39608	14.4794	23.5588	33.8118	GO:0045429	"positive regulation of nitric oxide biosynthetic process"	GO:0016323	"basolateral plasma membrane"	GO:0005515	"protein binding"	"NOD-like receptor signaling pathway"	-	-	api-miR-3044,api-miR-3044,api-miR-3044,dme-miR-4975-5p,mml-miR-7189-3p	-0.756,-0.824,-0.926,-0.913,-0.626
augustus_masked-Contig_2475-processed-gene-1.16-mRNA-1	gb|EYU40130.1| hypothetical protein MIMGU_mgv1a015023mg [Erythra...	247	3e-81	15.254	10.3569	1.95299	1.81265	GO:0009807	"lignan biosynthetic process"	GO:0048226	"Casparian strip"	GO:0042349	"guiding stereospecific synthesis activity"	-	-	-	-	-
augustus_masked-Contig_12456-processed-gene-0.7-mRNA-1	ref|XP_011096697.1| PREDICTED: serine/threonine-protein kinase-l...	627	0	0.150357	0.137736	0.136358	0.151871	GO:0048439	"flower morphogenesis"	GO:0009986	"cell surface"	GO:0005515	"protein binding"	"Plant-pathogen interaction"	"Non-specificserine/threonineproteinkinase."	-	cin-miR-4131-3p	-0.518
maker-Contig_1049-augustus-gene-1.143-mRNA-1	ref|XP_018507389.1| PREDICTED: B3 domain-containing protein At3g...	104	8e-23	3.10819	8.41808	6.61803	6.89322	GO:0009909	"regulation of flower development"	GO:0005654	"nucleoplasm"	GO:0003677	"DNA binding"	-	-	-	-	-
augustus_masked-Contig_9014-processed-gene-0.43-mRNA-1	gb|PIN11406.1| Serine O-acetyltransferase [Handroanthus impetigi...	516	0	7.3616	6.09701	4.13373	10.084	GO:0009087	"methionine catabolic process"	GO:0005739	"mitochondrion"	GO:0016407	"acetyltransferase activity"	"Sulfur metabolism"	"SerineO-acetyltransferase."	L-cysteine biosynthesis I,seleno-amino acid biosynthesis	-	-
augustus_masked-Contig_6884-processed-gene-1.27-mRNA-1	ref|XP_012837166.1| PREDICTED: glycine-rich protein 2 [Erythrant...	121	7e-31	31.5831	41.2727	64.0179	64.1045	GO:0006351	"transcription	GO:0005921	"gap junction"	GO:0001072	"RNA binding transcription antitermination factor activity"	-	"RNAhelicase."	-	eca-miR-9085,eca-miR-9085	-0.797,-0.785
maker-Contig_2475-augustus-gene-1.69-mRNA-1	gb|EYU26363.1| hypothetical protein MIMGU_mgv1a014578mg [Erythra...	192	2e-59	205.595	131.886	23.6849	11.5781	GO:0000028	"ribosomal small subunit assembly"	GO:0009507	"chloroplast"	GO:0005515	"protein binding"	"Ribosome"	-	-	-	-
maker-Contig_8627-augustus-gene-0.52-mRNA-2	ref|XP_016436180.1| PREDICTED: cystathionine gamma-synthase 1, c...	93	7e-26	41.7241	58.3337	54.056	42.1442	GO:0009086	"methionine biosynthetic process"	GO:0009570	"chloroplast stroma"	GO:0030170	"pyridoxal phosphate binding"	"Sulfur metabolism"	"Cystathioninegamma-synthase."	-	-	-
maker-Contig_6977-augustus-gene-0.92-mRNA-1	gb|PIN05281.1| GTPase Rab11/YPT3, small G protein superfamily [H...	360	e-124	11.1264	17.4829	49.4432	41.2076	GO:0072659	"protein localization in plasma membrane"	GO:0048471	"perinuclear region of cytoplasm"	GO:0003924	"GTPase activity"	"Endocytosis"	"RING-typeE3ubiquitintransferase."	-	-	-
maker-Contig_11849-snap-gene-0.100-mRNA-1	gb|PIN15664.1| Spliceosome-associated coiled-coil protein [Handr...	313	e-105	13.4663	16.7323	26.1399	14.7595	GO:0045292	"nuclear mRNA cis splicing	GO:0005730	"nucleolus"	GO:0005515	"protein binding"	"Spliceosome"	-	-	-	-
maker-Contig_6977-snap-gene-0.103-mRNA-1	gb|PIN05097.1| Pantetheine-phosphate adenylyltransferase [Handro...	281	2e-94	36.8075	33.4699	26.6388	21.1404	GO:0009651	"response to salt stress"	GO:0005634	"nucleus"	GO:0002135	"CTP binding"	"Pantothenate and CoA biosynthesis"	"Pantetheine-phosphateadenylyltransferase."	coenzyme A biosynthesis I	mmu-miR-1963	-0.771
augustus_masked-Contig_6764-processed-gene-0.33-mRNA-1	gb|PIN24978.1| putative membrane protein [Handroanthus impetigin...	313	e-105	15.221	12.7814	21.311	11.5981	GO:0006879	"cellular iron ion homeostasis"	GO:0005794	"Golgi apparatus"	GO:0015093	"ferrous iron transmembrane transporter activity"	-	-	-	-	-
maker-Contig_6977-augustus-gene-0.95-mRNA-1	ref|XP_011099637.1| PREDICTED: transmembrane protein 53 [Sesamum...	280	e-125	10.6153	19.1244	18.8688	15.8599	-	-	GO:0005634	"nucleus"	-	-	-	-	-	-	-
maker-Contig_7358-snap-gene-0.59-mRNA-1	gb|PIN08420.1| hypothetical protein CDL12_19002 [Handroanthus im...	249	6e-81	5.83328	12.7653	11.991	27.9052	-	-	GO:0009507	"chloroplast"	GO:0019904	"protein domain specific binding"	-	-	-	-	-
maker-Contig_4718-augustus-gene-0.33-mRNA-1	ref|XP_011099252.1| PREDICTED: oxygen-evolving enhancer protein ...	541	0	1604.47	1203.42	74.5947	29.1367	GO:0035304	"regulation of protein dephosphorylation"	GO:0048046	"apoplast"	GO:0008266	"poly(U) RNA binding"	"Photosynthesis"	-	-	-	-
augustus_masked-Contig_12241-processed-gene-0.10-mRNA-1	ref|XP_011091180.1| PREDICTED: probable carboxylesterase 8 [Sesa...	548	0	6.71118	15.1674	11.4679	5.53003	GO:0009860	"pollen tube growth"	GO:0005634	"nucleus"	GO:0052689	"carboxylic ester hydrolase activity"	"Bile secretion"	"Carboxylesterase."	methyl indole-3-acetate interconversion	-	-
augustus_masked-Contig_3208-processed-gene-0.37-mRNA-1	ref|XP_011079961.1| PREDICTED: glycylpeptide N-tetradecanoyltran...	810	0	11.1007	14.0882	17.9531	15.8844	GO:0042180	"cellular ketone metabolic process"	GO:0005840	"ribosome"	GO:0004379	"glycylpeptide N-tetradecanoyltransferase activity"	-	"GlycylpeptideN-tetradecanoyltransferase."	-	nov-miR-61	-0.88
maker-Contig_8380-augustus-gene-0.63-mRNA-1	ref|XP_011090371.1| PREDICTED: ADP,ATP carrier protein, mitochon...	698	0	179.617	320.985	513.607	473.395	GO:0048364	"root development"	GO:0009941	"chloroplast envelope"	GO:0005515	"protein binding"	"Huntingtons disease"	-	-	mmu-miR-3092-5p	-0.928
maker-Contig_9401-snap-gene-0.120-mRNA-1	ref|XP_011070091.1| PREDICTED: G2/mitotic-specific cyclin-1-like...	612	0	0.678135	1.06987	0.874658	0.799122	GO:0010332	"response to gamma radiation"	GO:0005737	"cytoplasm"	GO:0005515	"protein binding"	"p53 signaling pathway"	"Serine--tRNAligase."	L-selenocysteine biosynthesis II (archaea and eukaryotes)	bta-miR-2308,ptc-miR474a	-0.637,-0.764
maker-Contig_7286-snap-gene-0.67-mRNA-1	ref|XP_011083502.1| PREDICTED: zinc finger CCCH domain-containin...	437	e-145	12.5867	13.0279	18.9798	19.07	-	-	-	-	GO:0005515	"protein binding"	-	-	-	ath-miR165a-3p,ath-miR165a-3p,ath-miR165a-3p,hsv1-miR-H7-3p,hsv1-miR-H7-3p,ppc-miR-8307-5p	-0.870,-0.853,-0.994,-0.536,-0.536,-1.000
maker-Contig_5481-snap-gene-0.97-mRNA-1	ref|XP_006389493.1| hypothetical protein POPTR_0022s00360g [Popu...	518	0	4.02699	16.3544	6.947	18.5751	GO:0006952	"defense response"	GO:0005829	"cytosol"	GO:0005515	"protein binding"	"alpha-Linolenic acid metabolism"	"12-oxophytodienoatereductase."	jasmonic acid biosynthesis	-	-
maker-Contig_2814-augustus-gene-1.104-mRNA-1	ref|XP_011096746.1| PREDICTED: protein CHUP1, chloroplastic-like...	1129	0	7.73217	9.52158	19.2204	9.51712	GO:0035735	"intraflagellar transport involved in cilium morphogenesis"	GO:0005643	"nuclear pore"	GO:0005096	"GTPase activator activity"	-	-	-	-	-
augustus_masked-Contig_8609-processed-gene-0.39-mRNA-1	gb|KZV26804.1| hypothetical protein F511_06651 [Dorcoceras hygro...	125	1e-34	0	0.250635	0	0	GO:0034059	"response to anoxia"	GO:0042788	"polysomal ribosome"	GO:0003735	"structural constituent of ribosome"	-	-	-	-	-
maker-Contig_4154-snap-gene-0.69-mRNA-1	ref|XP_022852963.1| sugar transporter ERD6-like 6 [Olea europaea...	96	3e-23	2.11932	10.4352	5.18938	5.35164	GO:0001666	"response to hypoxia"	GO:0005773	"vacuole"	GO:0005355	"glucose transmembrane transporter activity"	-	-	-	-	-
snap_masked-Contig_5360-processed-gene-0.27-mRNA-1	gb|AJT34988.1| glutamine synthetase [Eichhornia crassipes]	149	5e-42	5.74268	1.80834	3.64559	4.53163	GO:0019676	"ammonia assimilation cycle"	GO:0009570	"chloroplast stroma"	GO:0005507	"copper ion binding"	"Alanine	"Glutaminesynthetase."	ammonia assimilation cycle I,ammonia assimilation cycle II,glutamate-glutamine shuttle,Inorganic Nitrogen Assimilation,L-glutamine biosynthesis I,L-glutamine biosynthesis III,nitrate reduction II (assimilatory),Organic Nitrogen Assimilation,ornithine-citrulline shuttle	ebv-miR-BART7-5p	-0.68
maker-Contig_8470-snap-gene-0.75-mRNA-1	ref|XP_011079059.1| PREDICTED: anthocyanin 5-aromatic acyltransf...	206	3e-61	1.34866	2.70255	5.7485	4.59755	GO:0009718	"anthocyanin biosynthetic process"	GO:0005737	"cytoplasm"	GO:0033809	"anthocyanin 6{prime}{prime}-O-malonyltransferase activity"	"Stilbenoid	"Anthocyanin5-O-glucoside6{prime}{prime}{prime}-O-malonyltransferase."	salvianin biosynthesis,shisonin biosynthesis,superpathway of anthocyanin biosynthesis (from cyanidin and cyanidin 3-<i>O</i>-glucoside)	nov-miR-24	-0.789
augustus_masked-Contig_5190-processed-gene-0.28-mRNA-1	gb|PIN14179.1| 40S ribosomal protein S17 [Handroanthus impetigin...	226	4e-73	87.8434	119.725	222.608	190.594	GO:0000184	"nuclear-transcribed mRNA catabolic process	GO:0070062	"extracellular vesicular exosome"	GO:0003735	"structural constituent of ribosome"	"Ribosome"	-	-	-	-
snap_masked-Contig_8173-processed-gene-0.79-mRNA-1	emb|CAJ38376.1| putative nitrilase-associated protein [Plantago ...	94	5e-23	44.3748	63.1334	179.776	61.8776	GO:0071472	"cellular response to salt stress"	GO:0009524	"phragmoplast"	-	-	-	-	-	-	-
maker-Contig_10785-augustus-gene-0.58-mRNA-1	ref|XP_019153442.1| PREDICTED: uncharacterized protein LOC109149...	114	5e-25	0.0897293	0	0.0650997	0.0453163	GO:0061001	"regulation of dendritic spine morphogenesis"	GO:0043197	"dendritic spine"	GO:0042803	"protein homodimerization activity"	"RNA transport"	-	-	-	-
augustus_masked-Contig_2995-processed-gene-1.40-mRNA-1	gb|PIN08716.1| Copper chaperone [Handroanthus impetiginosus]	118	4e-32	343.529	346.799	166.291	117.863	GO:0071585	"detoxification of cadmium ion"	GO:0009506	"plasmodesma"	GO:0046870	"cadmium ion binding"	"Amyotrophic lateral sclerosis (ALS)"	"Mercury(II)reductase."	-	-	-
augustus_masked-Contig_12047-processed-gene-2.46-mRNA-1	ref|XP_011094691.1| PREDICTED: L-type lectin-domain containing r...	365	e-119	8.81974	8.5766	15.0126	12.3349	GO:0009751	"response to salicylic acid stimulus"	GO:0005886	"plasma membrane"	GO:0005515	"protein binding"	"Plant hormone signal transduction"	"Non-specificserine/threonineproteinkinase."	-	mmu-miR-3085-5p	-0.754
maker-Contig_11831-augustus-gene-0.93-mRNA-1	gb|ONI06716.1| hypothetical protein PRUPE_5G076000 [Prunus persica]	514	e-180	17.5681	15.1099	15.3658	29.082	GO:0006433	"prolyl-tRNA aminoacylation"	GO:0016020	"membrane"	GO:0035613	"RNA stem-loop binding"	"Aminoacyl-tRNA biosynthesis"	"Proline--tRNAligase."	-	-	-
augustus_masked-Contig_11093-processed-gene-0.27-mRNA-1	ref|XP_022868730.1| DELLA protein RGL1-like [Olea europaea var. ...	336	e-109	4.20426	4.60996	4.71402	6.30554	GO:0006808	"regulation of nitrogen utilization"	GO:0005634	"nucleus"	GO:0003700	"sequence-specific DNA binding transcription factor activity"	"Plant hormone signal transduction"	-	-	-	-
augustus_masked-Contig_10008-processed-gene-0.15-mRNA-1	gb|PIN15001.1| Protein phosphatase 2C/pyruvate dehydrogenase (li...	610	0	0	0.0406615	0.0644072	0.0896685	GO:0009611	"response to wounding"	GO:0005737	"cytoplasm"	GO:0005515	"protein binding"	"Plant hormone signal transduction"	"Protein-serine/threoninephosphatase."	-	-	-
snap_masked-Contig_8390-processed-gene-1.83-mRNA-1	ref|XP_011084220.2| uncharacterized protein LOC105166535 [Sesamu...	378	e-127	10.9285	11.3713	17.7535	15.9578	-	-	-	-	-	-	-	-	-	osa-miR7695-3p	-0.589
augustus_masked-Contig_7060-processed-gene-0.16-mRNA-1	ref|XP_011073275.1| PREDICTED: uncharacterized protein LOC105158...	211	2e-67	4.79703	7.96478	19.9392	6.35948	-	-	-	-	-	-	-	-	-	cbn-miR-7627	-0.558
maker-Contig_11596-snap-gene-0.57-mRNA-1	ref|XP_011081566.1| PREDICTED: ethylene-responsive transcription...	198	4e-60	7.41762	11.7214	3.8568	3.74615	GO:0009753	"response to jasmonic acid stimulus"	GO:0005634	"nucleus"	GO:0003700	"sequence-specific DNA binding transcription factor activity"	-	-	-	-	-
maker-Contig_11831-augustus-gene-0.98-mRNA-1	ref|XP_011095518.1| PREDICTED: putative DUF21 domain-containing ...	888	0	17.4217	17.1216	11.3827	11.4603	GO:0019836	"hemolysis by symbiont of host erythrocytes"	GO:0009941	"chloroplast envelope"	GO:0005515	"protein binding"	-	-	-	-	-
augustus_masked-Contig_11839-processed-gene-0.28-mRNA-1	ref|XP_009402168.1| PREDICTED: mitochondrial import inner membra...	50	4e-06	58.7476	84.8014	128.189	127.219	-	-	GO:0005739	"mitochondrion"	-	-	-	-	-	nov-miR-675	-0.995
maker-Contig_7032-augustus-gene-0.69-mRNA-1	ref|XP_011078883.1| PREDICTED: polyol transporter 5-like isoform...	645	0	6.92778	11.3784	11.1693	10.2489	GO:0009651	"response to salt stress"	GO:0005773	"vacuole"	GO:0015150	"fucose transmembrane transporter activity"	"Meiosis - yeast"	-	-	-	-
snap_masked-Contig_11093-processed-gene-0.53-mRNA-1	ref|XP_011100773.1| PREDICTED: scarecrow-like protein 18 [Sesamu...	162	3e-43	8.23256	10.2839	9.88232	7.63509	GO:0009956	"radial pattern formation"	GO:0005634	"nucleus"	GO:0003700	"sequence-specific DNA binding transcription factor activity"	"Plant hormone signal transduction"	-	-	-	-
maker-Contig_11592-augustus-gene-0.52-mRNA-1	ref|XP_011099723.1| PREDICTED: histone deacetylase 14 isoform X1...	658	0	36.7344	25.1003	13.5753	10.5143	GO:0070848	"response to growth factor stimulus"	GO:0048471	"perinuclear region of cytoplasm"	GO:0048487	"beta-tubulin binding"	-	"Histonedeacetylase."	-	-	-
snap_masked-Contig_4601-processed-gene-0.45-mRNA-1	gb|PIN17971.1| Protoheme ferro-lyase (ferrochelatase) [Handroant...	702	0	48.0085	40.6441	19.7574	19.4245	GO:0034379	"very-low-density lipoprotein particle assembly"	GO:0005739	"mitochondrion"	GO:0051537	"2 iron	"Porphyrin and chlorophyll metabolism"	"Protoporphyrinferrochelatase."	heme biosynthesis I (aerobic)	-	-
maker-Contig_11831-snap-gene-0.111-mRNA-1	gb|KZV29544.1| hypothetical protein F511_00822 [Dorcoceras hygro...	209	3e-65	71.0881	115.273	201.488	133.874	GO:0006364	"rRNA processing"	GO:0042788	"polysomal ribosome"	GO:0005515	"protein binding"	"Ribosome"	-	-	-	-
snap_masked-Contig_10176-processed-gene-0.33-mRNA-1	ref|XP_012834871.1| PREDICTED: putative pentatricopeptide repeat...	239	9e-71	5.90038	7.87601	8.86737	11.2384	GO:0080156	"mitochondrial mRNA modification"	GO:0009507	"chloroplast"	GO:0005515	"protein binding"	-	-	-	cte-miR-2686a-3p	-0.872
snap_masked-Contig_11550-processed-gene-1.80-mRNA-1	ref|XP_010672331.1| PREDICTED: serine/threonine-protein phosphat...	135	3e-35	0.917014	1.34406	0.997957	1.57462	GO:0010073	"meristem maintenance"	GO:0005634	"nucleus"	-	-	-	"Protein-serine/threoninephosphatase."	-	-	-
maker-Contig_8192-augustus-gene-0.99-mRNA-1	ref|XP_011088807.1| PREDICTED: uncharacterized protein LOC105169...	664	0	10.8922	14.1162	9.92355	9.83576	GO:0045893	"positive regulation of transcription	GO:0005730	"nucleolus"	GO:0008270	"zinc ion binding"	"Glycerolipid metabolism"	"Histoneacetyltransferase."	-	-	-
maker-Contig_6300-snap-gene-0.82-mRNA-1	ref|XP_011084631.1| PREDICTED: WEB family protein At3g02930, chl...	659	0	21.3145	15.1736	16.3757	12.0593	GO:0035786	"protein complex oligomerization"	GO:0005634	"nucleus"	GO:0019904	"protein domain specific binding"	"Tight junction"	"RING-typeE3ubiquitintransferase."	-	cel-miR-76-3p	-0.63
maker-Contig_5777-augustus-gene-1.54-mRNA-1	ref|WP_084776874.1| hypothetical protein [Anabaena sp. PCC 7108]	33	7	22.0643	33.4279	30.374	29.1438	-	-	-	-	-	-	-	-	-	-	-
augustus_masked-Contig_6884-processed-gene-1.42-mRNA-1	ref|XP_022847091.1| F-box/LRR-repeat protein 12 [Olea europaea v...	149	3e-41	0	0	0	0	GO:0000209	"protein polyubiquitination"	GO:0005829	"cytosol"	GO:0005515	"protein binding"	"Pathways in cancer"	-	-	-	-
augustus_masked-Contig_9006-processed-gene-0.17-mRNA-1	ref|XP_011070061.1| PREDICTED: E3 ubiquitin-protein ligase RING1...	410	e-141	4.73625	9.86536	13.663	8.25798	GO:0042147	"retrograde transport	GO:0005618	"cell wall"	GO:0004842	"ubiquitin-protein ligase activity"	-	"RING-typeE3ubiquitintransferase."	-	eca-miR-9085,eca-miR-9085,eca-miR-9085,hsa-miR-3662,hsa-miR-3662	-0.798,-0.782,-0.526,-0.724,-0.827
snap_masked-Contig_11550-processed-gene-1.79-mRNA-1	ref|XP_010695763.1| PREDICTED: serine/threonine-protein phosphat...	103	3e-21	0.785395	0.584569	0.462974	0.545395	GO:0048507	"meristem development"	GO:0005634	"nucleus"	-	-	-	"Protein-serine/threoninephosphatase."	-	-	-
snap_masked-Contig_11122-processed-gene-1.63-mRNA-1	ref|XP_011075143.1| PREDICTED: probable polyamine transporter At...	587	0	33.488	18.9241	13.7848	10.0762	GO:0015839	"cadaverine transport"	GO:0005887	"integral to plasma membrane"	GO:0042802	"identical protein binding"	-	-	-	mmu-miR-3062-5p	-0.709
maker-Contig_6977-snap-gene-0.105-mRNA-1	ref|XP_011083095.1| PREDICTED: GDSL esterase/lipase At5g33370-li...	189	2e-56	2.58087	5.59536	4.1194	3.91029	GO:0009627	"systemic acquired resistance"	GO:0090406	"pollen tube"	GO:0016298	"lipase activity"	-	-	-	gga-miR-1684a-3p,gga-miR-1684a-3p,gga-miR-1684a-3p,gga-miR-1684a-3p,gga-miR-1684a-3p,gga-miR-1684a-3p,gga-miR-1684a-3p	-0.608,-0.522,-0.543,-0.633,-0.751,-0.618,-0.655
snap_masked-Contig_4260-processed-gene-0.37-mRNA-1	gb|PKI64584.1| hypothetical protein CRG98_015016 [Punica granatum]	36	6.1	0.330488	3.48159	1.07898	0.834538	-	-	-	-	-	-	-	-	-	-	-
augustus_masked-Contig_9156-processed-gene-0.31-mRNA-1	ref|XP_022876635.1| geranylgeranyl diphosphate reductase, chloro...	200	4e-60	11.0345	10.8664	22.1156	16.4397	GO:0033385	"geranylgeranyl diphosphate metabolic process"	GO:0009535	"chloroplast thylakoid membrane"	GO:0005515	"protein binding"	"Porphyrin and chlorophyll metabolism"	"Geranylgeranyldiphosphatereductase."	-	-	-
augustus_masked-Contig_2241-processed-gene-0.33-mRNA-1	gb|PIN02149.1| Cytochrome P450 CYP4/CYP19/CYP26 subfamily [Handr...	325	e-106	965.039	884.033	45.4071	9.5844	GO:0006690	"icosanoid metabolic process"	GO:0009506	"plasmodesma"	GO:0050544	"arachidonic acid binding"	"Arachidonic acid metabolism"	"11-oxo-beta-amyrin30-oxidase."	-	-	-
maker-Contig_12154-snap-gene-0.84-mRNA-1	ref|XP_011101765.1| PREDICTED: putative methylesterase 11, chlor...	390	e-132	8.05579	19.9351	8.80745	18.421	GO:0009696	"salicylic acid metabolic process"	GO:0005829	"cytosol"	GO:0005515	"protein binding"	"Indole alkaloid biosynthesis"	"(S)-hydroxynitrilelyase."	-	gga-miR-1684a-3p,gga-miR-1684a-3p,gga-miR-1684a-3p,gga-miR-1684a-3p,gga-miR-1684a-3p,smo-miR1085-3p	-0.524,-0.521,-0.617,-0.596,-0.551,-0.663
maker-Contig_4921-augustus-gene-0.78-mRNA-1	gb|PIN01961.1| hypothetical protein CDL12_25526 [Handroanthus im...	77	1e-21	2.29962	1.53206	4.92937	7.49621	-	-	-	-	-	-	-	-	-	-	-
maker-Contig_1049-snap-gene-1.147-mRNA-1	gb|PIN10924.1| Ubiquitin-specific protease [Handroanthus impetig...	194	7e-53	15.5449	17.3861	18.6655	14.1799	GO:0035616	"histone H2B conserved C-terminal lysine deubiquitination"	GO:0005769	"early endosome"	GO:0005160	"transforming growth factor beta receptor binding"	-	"Ubiquitinylhydrolase1."	-	-	-
maker-Contig_10224-snap-gene-0.75-mRNA-1	ref|XP_011077693.1| PREDICTED: cytochrome P450 83B1-like [Sesamu...	266	5e-84	0.842912	0.54051	0.489234	0.766258	GO:0010286	"heat acclimation"	GO:0016020	"membrane"	GO:0016709	"oxidoreductase activity	"Stilbenoid	"5-epiaristolochene1,3-dihydroxylase."	-	-	-
maker-Contig_6884-snap-gene-1.113-mRNA-1	gb|PIN19788.1| A/G-specific adenine DNA glycosylase [Handroanthu...	594	0	11.3776	12.0101	10.6326	8.86645	GO:0006285	"base-excision repair	GO:0005886	"plasma membrane"	GO:0000703	"oxidized pyrimidine base lesion DNA N-glycosylase activity"	"Base excision repair"	"DNA-(apurinicorapyrimidinicsite)lyase."	-	-	-
snap_masked-Contig_3070-processed-gene-1.72-mRNA-1	gb|KZM90354.1| hypothetical protein DCAR_022281 [Daucus carota s...	80	1e-13	0.472349	0.144233	0.399811	0.0795173	GO:0043457	"regulation of cellular respiration"	GO:0016020	"membrane"	GO:0030276	"clathrin binding"	"Antigen processing and presentation"	"DynaminGTPase."	-	-	-
augustus_masked-Contig_6507-processed-gene-0.16-mRNA-1	gb|PIN13338.1| Transcription factor HEX [Handroanthus impetigino...	238	6e-76	8.41739	35.6958	11.3715	26.166	GO:0009965	"leaf morphogenesis"	GO:0005634	"nucleus"	GO:0043565	"sequence-specific DNA binding"	-	-	-	-	-
maker-Contig_7358-augustus-gene-0.56-mRNA-1	ref|XP_011078102.1| PREDICTED: transmembrane protein 184 homolog...	626	0	10.403	11.7236	12.1628	13.2669	GO:0051046	"regulation of secretion"	GO:0048471	"perinuclear region of cytoplasm"	GO:0046982	"protein heterodimerization activity"	-	-	-	mmu-miR-181a-2-3p,mmu-miR-3085-5p	-0.919,-0.915
maker-Contig_6977-snap-gene-0.104-mRNA-1	ref|XP_009801786.1| PREDICTED: GDSL esterase/lipase LTL1-like [N...	136	7e-37	2.75293	5.67416	4.74356	7.2992	GO:0010226	"response to lithium ion"	GO:0005615	"extracellular space"	GO:0016298	"lipase activity"	-	-	-	-	-
maker-Contig_10049-snap-gene-0.57-mRNA-1	ref|XP_011086174.1| PREDICTED: homeobox-leucine zipper protein M...	1291	0	11.6182	10.9175	6.57274	5.37862	GO:0010090	"trichome morphogenesis"	GO:0005634	"nucleus"	GO:0003677	"DNA binding"	-	-	-	-	-
maker-Contig_2475-snap-gene-1.73-mRNA-1	ref|XP_020551046.1| uncharacterized protein LOC110012318 isoform...	518	0	11.0528	18.0731	22.9742	16.0762	GO:0070232	"regulation of T cell apoptotic process"	GO:0009707	"chloroplast outer membrane"	GO:0051087	"chaperone binding"	-	-	-	mmu-miR-6994-5p	-0.724
maker-Contig_3128-augustus-gene-0.31-mRNA-1	ref|XP_010695763.1| PREDICTED: serine/threonine-protein phosphat...	63	1e-10	0.357635	0.491423	0.389203	0	-	-	-	-	-	-	-	-	-	-	-
maker-Contig_10008-snap-gene-0.52-mRNA-1	ref|XP_011094784.1| PREDICTED: serine/arginine-rich splicing fac...	285	8e-93	29.0333	48.5135	63.9234	62.5205	GO:0040009	"regulation of growth rate"	GO:0005634	"nucleus"	GO:0019904	"protein domain specific binding"	"Spliceosome"	"HIV-1retropepsin."	-	-	-
maker-Contig_12311-augustus-gene-0.51-mRNA-1	ref|XP_011084995.1| PREDICTED: uncharacterized protein LOC105167...	164	5e-49	77.9613	192.47	7.2983	19.9752	-	-	-	-	-	-	-	-	-	-	-
maker-Contig_11831-snap-gene-0.107-mRNA-1	ref|XP_011076119.1| PREDICTED: uncharacterized protein LOC105160...	558	e-179	13.0914	15.429	26.5361	27.9737	GO:0009414	"response to water deprivation"	GO:0005730	"nucleolus"	GO:0043565	"sequence-specific DNA binding"	-	-	-	ddi-miR-7101,gma-miR482c-5p,gma-miR482c-5p,gma-miR482c-5p	-0.738,-0.975,-0.674,-0.796
maker-Contig_11592-snap-gene-0.55-mRNA-1	ref|XP_011099729.1| PREDICTED: SAL1 phosphatase-like [Sesamum in...	433	e-146	41.2556	26.9351	22.5451	19.646	GO:0048015	"phosphatidylinositol-mediated signaling"	GO:0005737	"cytoplasm"	GO:0000287	"magnesium ion binding"	"Inositol phosphate metabolism"	"Inositol-1,4-bisphosphate1-phosphatase."	D-<i>myo</i>-inositol (1,4,5)-trisphosphate degradation	-	-
maker-Contig_2967-snap-gene-0.65-mRNA-1	gb|EYU40297.1| hypothetical protein MIMGU_mgv1a017323mg [Erythra...	86	6e-20	32.8811	55.587	56.0608	77.4447	GO:0006694	"steroid biosynthetic process"	GO:0005758	"mitochondrial intermembrane space"	GO:0005515	"protein binding"	-	"Nitratereductase(NADH)."	Inorganic Nitrogen Assimilation,nitrate reduction II (assimilatory)	bmo-miR-2783	-0.73
maker-Contig_6884-snap-gene-1.118-mRNA-1	gb|EYU46091.1| hypothetical protein MIMGU_mgv1a015061mg [Erythra...	238	1e-75	83.4128	139.111	157.978	241.674	-	-	-	-	-	-	-	-	-	-	-
maker-Contig_6977-augustus-gene-0.95-mRNA-2	ref|XP_011099637.1| PREDICTED: transmembrane protein 53 [Sesamum...	265	e-121	0.641225	0.73425	1.35688	0.755627	-	-	GO:0005634	"nucleus"	-	-	-	-	-	-	-
maker-Contig_6464-snap-gene-0.48-mRNA-1	ref|XP_022854375.1| ent-kaur-16-ene synthase, chloroplastic-like...	214	3e-65	4.09166	4.24139	5.23402	8.59198	GO:0046246	"terpene biosynthetic process"	GO:0009536	"plastid"	GO:0050559	"copalyl diphosphate synthase activity"	"Diterpenoid biosynthesis"	"cyclizing)."	bergamotene biosynthesis II	bra-miR9564-5p	-0.938
maker-Contig_7769-augustus-gene-0.29-mRNA-1	gb|EYU21840.1| hypothetical protein MIMGU_mgv1a013711mg [Erythra...	220	2e-69	19.6195	23.4363	12.7538	168.445	GO:0015959	"diadenosine polyphosphate metabolic process"	GO:0005622	"intracellular"	GO:0052842	"inositol diphosphate pentakisphosphate diphosphatase activity"	-	"Diadenosinehexaphosphatehydrolase(AMP-forming)."	-	-	-
maker-Contig_11592-augustus-gene-0.50-mRNA-1	ref|XP_011078817.1| PREDICTED: transcription factor BTF3 homolog...	209	3e-65	160.53	165.839	233.697	167.536	GO:0006366	"transcription from RNA polymerase II promoter"	GO:0005739	"mitochondrion"	GO:0016758	"transferase activity	-	"acetylglucosaminyltransferase."	-	-	-
maker-Contig_9006-augustus-gene-0.76-mRNA-1	***** No hits found ******	-	-	13.3772	26.6094	26.0657	20.2678	-	-	-	-	-	-	-	-	-	-	-
augustus_masked-Contig_12047-processed-gene-2.47-mRNA-1	ref|XP_011094691.1| PREDICTED: L-type lectin-domain containing r...	477	e-160	5.22317	6.84067	8.17105	5.3994	GO:0080167	"response to karrikin"	GO:0048046	"apoplast"	-	-	"Toll-like receptor signaling pathway"	"Non-specificserine/threonineproteinkinase."	-	tur-miR-7-3p	-0.883
maker-Contig_11513-augustus-gene-1.75-mRNA-1	ref|XP_010667711.1| PREDICTED: uncharacterized protein LOC104884...	348	e-104	0	0.0207445	0.0164295	0.0457467	GO:0045893	"positive regulation of transcription	GO:0009506	"plasmodesma"	GO:0005515	"protein binding"	-	-	-	gma-miR319n,gma-miR319n	-0.804,-0.779
augustus_masked-Contig_3128-processed-gene-0.14-mRNA-1	ref|XP_021742236.1| protein MAINTENANCE OF MERISTEMS-like [Cheno...	111	8e-26	0.422523	1.25793	0.996273	0.960247	GO:0010073	"meristem maintenance"	GO:0005634	"nucleus"	-	-	-	"Protein-serine/threoninephosphatase."	-	-	-
maker-Contig_8022-augustus-gene-0.44-mRNA-1	ref|XP_011097374.1| PREDICTED: G-type lectin S-receptor-like ser...	1026	0	6.54416	10.9151	11.5561	8.52237	GO:0046777	"protein autophosphorylation"	GO:0005886	"plasma membrane"	GO:0031625	"ubiquitin protein ligase binding"	"Plant-pathogen interaction"	"Non-specificserine/threonineproteinkinase."	-	-	-
maker-Contig_10008-augustus-gene-0.44-mRNA-1	gb|PIM98184.1| 26S proteasome regulatory complex, subunit PSMD10...	897	0	9.36181	11.5112	13.9077	14.6907	GO:0086014	"regulation of atrial cardiac muscle cell action potential"	GO:0005783	"endoplasmic reticulum"	GO:0015459	"potassium channel regulator activity"	"Pathways in cancer"	"Non-specificserine/threonineproteinkinase."	-	nov-miR-69,hsa-miR-1229-5p	-0.893,-0.973
snap_masked-Contig_7743-processed-gene-0.31-mRNA-1	gb|PIN12843.1| hypothetical protein CDL12_14543 [Handroanthus im...	135	4e-35	2.24342	4.20362	5.69669	3.605	-	-	-	-	-	-	-	-	-	-	-
maker-Contig_2475-snap-gene-0.55-mRNA-1	gb|AAZ07706.1| cytochrome P450 monooxygenase [Sesamum indicum]	712	0	12.682	55.7295	460.732	27.4267	GO:0009737	"response to abscisic acid stimulus"	GO:0009506	"plasmodesma"	GO:0008395	"steroid hydroxylase activity"	"PPAR signaling pathway"	"Leukotriene-B(4)20-monooxygenase."	-	-	-
maker-Contig_9051-augustus-gene-0.77-mRNA-1	gb|PIN14152.1| malate dehydrogenase [Handroanthus impetiginosus]	546	0	79.2759	89.9145	175.648	84.8537	GO:0009735	"response to cytokinin stimulus"	GO:0005829	"cytosol"	GO:0005515	"protein binding"	"Glyoxylate and dicarboxylate metabolism"	"Malatedehydrogenase."	C4 photosynthetic carbon assimilation cycle, NAD-ME type,gluconeogenesis I,gluconeogenesis III,glyoxylate cycle,L-aspartate degradation II,malate-oxaloacetate shuttle I,malate-oxaloacetate shuttle II,reductive TCA cycle I,superpathway of glyoxylate cycle and fatty acid degradation,TCA cycle II (plants and fungi),TCA cycle variation V (plant)	-	-
maker-Contig_8447-augustus-gene-0.99-mRNA-2	ref|XP_011075961.1| PREDICTED: nephrocystin-3 [Sesamum indicum]	244	3e-75	5.40163	6.75622	8.06399	7.13478	GO:0051726	"regulation of cell cycle"	GO:0005871	"kinesin complex"	GO:0019894	"kinesin binding"	-	-	-	-	-
maker-Contig_11887-augustus-gene-1.74-mRNA-1	gb|PIN24661.1| Iron/ascorbate family oxidoreductase [Handroanthu...	588	0	5.55239	26.5024	7.84464	20.8589	GO:0009639	"response to red or far red light"	-	-	GO:0033759	"flavone synthase activity"	"Flavonoid biosynthesis"	"Flavanone3-dioxygenase."	flavonoid biosynthesis,flavonoid biosynthesis (in equisetum),leucodelphinidin biosynthesis,leucopelargonidin and leucocyanidin biosynthesis,pinobanksin biosynthesis	-	-
maker-Contig_9109-snap-gene-1.69-mRNA-1	gb|EPS72480.1| hypothetical protein M569_02277, partial [Genlise...	154	2e-42	13.5571	14.8183	16.6539	12.2931	-	-	-	-	-	-	-	-	-	-	-
augustus_masked-Contig_8130-processed-gene-0.15-mRNA-1	ref|XP_011076660.1| PREDICTED: peptide-N4-(N-acetyl-beta-glucosa...	425	e-141	12.0472	10.3331	9.35281	6.39429	-	-	-	-	-	-	-	"Peptide-N(4)-(N-acetyl-beta-glucosaminyl)asparagineamidase."	-	-	-
maker-Contig_9572-snap-gene-0.109-mRNA-1	ref|YP_009166677.1| ATP synthase CF0 subunit I (chloroplast) [Ta...	333	e-114	23.9135	8.51909	6.98802	7.12887	GO:0009735	"response to cytokinin stimulus"	GO:0009534	"chloroplast thylakoid"	GO:0005515	"protein binding"	"Photosynthesis"	"Cyclin-dependentkinase."	-	-	-
augustus_masked-Contig_8111-processed-gene-2.25-mRNA-1	gb|PIN22854.1| hypothetical protein CDL12_04450 [Handroanthus im...	143	8e-42	1.80429	3.92548	1.63629	2.27806	-	-	-	-	-	-	-	-	-	-	-
snap_masked-Contig_12158-processed-gene-0.106-mRNA-1	***** No hits found ******	-	-	6.29282	9.3988	7.74153	6.49435	-	-	-	-	-	-	-	-	-	-	-
augustus_masked-Contig_2078-processed-gene-0.21-mRNA-1	ref|XP_011077420.1| PREDICTED: uncharacterized protein LOC105161...	236	7e-74	9.51928	10.2491	8.9693	11.9252	GO:0071585	"detoxification of cadmium ion"	GO:0009506	"plasmodesma"	GO:0046872	"metal ion binding"	"Mineral absorption"	-	-	-	-
maker-Contig_505-augustus-gene-0.65-mRNA-1	ref|XP_011088168.1| PREDICTED: probable prolyl 4-hydroxylase 9 [...	243	8e-77	20.6442	26.2794	21.348	13.2018	GO:0018401	"peptidyl-proline hydroxylation to 4-hydroxy-L-proline"	GO:0005783	"endoplasmic reticulum"	GO:0004656	"procollagen-proline 4-dioxygenase activity"	"Arginine and proline metabolism"	"Procollagen-prolinedioxygenase."	-	-	-
maker-Contig_11756-snap-gene-1.87-mRNA-1	gb|PIN21487.1| Fetal globin-inducing factor (contains ankyrin re...	57	2e-06	24.2343	29.1812	37.2656	30.9442	-	-	-	-	-	-	-	-	-	-	-
snap_masked-Contig_387-processed-gene-1.33-mRNA-1	gb|PIN26115.1| O-methyltransferase [Handroanthus impetiginosus]	291	2e-97	8.64134	6.90709	14.6901	16.8577	GO:0009809	"lignin biosynthetic process"	GO:0005737	"cytoplasm"	GO:0080012	"trihydroxyferuloyl spermidine O-methyltransferase activity"	"Steroid hormone biosynthesis"	"Tricinsynthase."	-	-	-
snap_masked-Contig_11457-processed-gene-0.53-mRNA-1	gb|EYU26708.1| hypothetical protein MIMGU_mgv1a017493mg [Erythra...	70	2e-14	53.4925	72.3274	66.9075	66.1339	-	-	-	-	-	-	-	-	-	nov-miR-26,ppe-miR8131-5p	-0.814,-0.624
maker-Contig_7125-snap-gene-0.54-mRNA-1	ref|XP_022746909.1| probable protein kinase At2g41970 isoform X4...	158	2e-44	2.58572	5.81402	3.49613	10.8032	GO:0006979	"response to oxidative stress"	GO:0009507	"chloroplast"	GO:0005515	"protein binding"	"Toll-like receptor signaling pathway"	"Non-specificserine/threonineproteinkinase."	-	bmo-miR-2734	-0.56
augustus_masked-Contig_7397-processed-gene-0.10-mRNA-1	ref|XP_011081584.1| PREDICTED: polyadenylate-binding protein-int...	311	e-100	28.9016	24.0518	31.2558	26.0403	-	-	-	-	GO:0005515	"protein binding"	-	-	-	-	-
augustus_masked-Contig_2305-processed-gene-1.23-mRNA-1	ref|XP_022882529.1| receptor kinase-like protein Xa21 isoform X1...	965	0	5.22872	8.90229	6.8398	7.33522	GO:0035987	"endodermal cell differentiation"	GO:0005634	"nucleus"	GO:0019199	"transmembrane receptor protein kinase activity"	"Plant-pathogen interaction"	"Non-specificserine/threonineproteinkinase."	-	-	-
snap_masked-Contig_8254-processed-gene-0.32-mRNA-1	gb|KHN05952.1| Putative membrane protein ycf1 [Glycine soja]	96	5e-23	0	0	0.0984435	0.548217	-	-	GO:0009706	"chloroplast inner membrane"	GO:0008565	"protein transporter activity"	-	-	-	-	-
maker-Contig_11909-augustus-gene-0.76-mRNA-1	ref|XP_012848724.1| PREDICTED: transcription factor GTE12-like i...	132	9e-32	0.149015	0.136506	0.378392	0.225772	GO:0043484	"regulation of RNA splicing"	GO:0005665	"DNA-directed RNA polymerase II	GO:0003677	"DNA binding"	-	"Histoneacetyltransferase."	-	eca-miR-9085,eca-miR-9085	-0.638,-0.700
augustus_masked-Contig_11457-processed-gene-0.19-mRNA-1	ref|XP_011084147.1| PREDICTED: kinesin-like protein KIN12B [Sesa...	1150	0	6.0044	6.93463	7.92794	6.84741	GO:0007492	"endoderm development"	GO:0000922	"spindle pole"	GO:0008574	"plus-end-directed microtubule motor activity"	-	"Non-specificserine/threonineproteinkinase."	-	ath-miR870-3p,bta-miR-2361,hsa-miR-450a-1-3p,mdv1-miR-M2-5p,mdv1-miR-M2-5p	-0.783,-0.796,-0.900,-0.912,-0.778
maker-Contig_4250-snap-gene-0.112-mRNA-1	ref|XP_011088062.1| PREDICTED: BTB/POZ domain-containing protein...	740	0	2.99914	3.81582	3.84814	3.14153	GO:0016567	"protein ubiquitination"	GO:0071944	"cell periphery"	GO:0005515	"protein binding"	-	-	-	ath-miR167a-5p	-0.769
maker-Contig_2666-snap-gene-0.55-mRNA-1	gb|AHX39215.1| movement protein [Cauliflower mosaic virus]	117	2e-26	0.286928	0.306651	0.312255	0.33812	-	-	-	-	-	-	-	-	-	-	-
augustus_masked-Contig_7066-processed-gene-0.27-mRNA-1	ref|XP_011090163.1| PREDICTED: protein CHROMATIN REMODELING 5 is...	573	0	11.5612	13.6322	16.496	16.6181	GO:0071441	"negative regulation of histone H3-K14 acetylation"	GO:0000790	"nuclear chromatin"	GO:0004003	"ATP-dependent DNA helicase activity"	-	"DNAhelicase."	-	-	-
maker-Contig_12419-augustus-gene-0.73-mRNA-1	ref|XP_011078317.1| PREDICTED: SPX domain-containing protein 1-l...	238	3e-76	17.9585	28.9681	23.0133	43.5736	GO:0080040	"positive regulation of cellular response to phosphate starvation"	GO:0005634	"nucleus"	GO:0005515	"protein binding"	"Cell cycle - yeast"	"Glycerophosphocholinephosphodiesterase."	-	-	-
maker-Contig_11887-snap-gene-1.86-mRNA-1	gb|KRH40602.1| hypothetical protein GLYMA_09G269200 [Glycine max]	108	2e-26	22.2529	16.833	16.267	30.6503	GO:0009793	"embryo development ending in seed dormancy"	GO:0005886	"plasma membrane"	GO:0080065	"4-alpha-methyl-delta7-sterol-4alpha-methyl oxidase activity"	"Steroid biosynthesis"	"Methylsterolmonooxygenase."	-	-	-
augustus_masked-Contig_11008-processed-gene-0.33-mRNA-1	gb|EYU19515.1| hypothetical protein MIMGU_mgv1a026372mg [Erythra...	246	2e-79	9.49175	10.5789	11.5921	21.6513	GO:0050832	"defense response to fungus"	-	-	GO:0044212	"transcription regulatory region DNA binding"	-	-	-	mmu-miR-3085-5p	-0.888
maker-Contig_8559-snap-gene-0.42-mRNA-1	ref|XP_011091865.1| PREDICTED: cytochrome P450 734A1-like [Sesam...	175	1e-48	11.439	16.663	13.6731	14.3006	GO:0009741	"response to brassinosteroid stimulus"	GO:0005788	"endoplasmic reticulum lumen"	GO:0008395	"steroid hydroxylase activity"	"Zeatin biosynthesis"	"Flavonoid3{prime},5{prime}-hydroxylase."	flavonol biosynthesis	-	-
maker-Contig_7244-snap-gene-2.119-mRNA-1	dbj|BAF44482.1| aurora kinase 2 splicing variant [Arabidopsis th...	89	6e-19	5.56322	9.30618	14.4776	10.5055	GO:0034644	"cellular response to UV"	GO:0030496	"midbody"	GO:0046982	"protein heterodimerization activity"	"Oocyte meiosis"	"Non-specificserine/threonineproteinkinase."	-	-	-
augustus_masked-Contig_11228-processed-gene-0.18-mRNA-1	gb|OAJ14339.1| hypothetical protein A4X09_g5529 [Tilletia walkeri]	38	1.4	3.70881	4.38843	4.821	9.52146	-	-	-	-	-	-	"N-Glycan biosynthesis"	"glucosyltransferase."	protein <i>N</i>-glycosylation (eukaryotic, high mannose)	-	-
maker-Contig_11887-snap-gene-1.90-mRNA-1	gb|PIM99530.1| hypothetical protein CDL12_27973 [Handroanthus im...	211	8e-66	23.0973	13.9237	99.355	22.5772	GO:0050832	"defense response to fungus"	GO:0009507	"chloroplast"	GO:0019904	"protein domain specific binding"	-	-	-	-	-
maker-Contig_5689-snap-gene-0.75-mRNA-1	ref|XP_011076901.1| PREDICTED: uncharacterized RNA-binding prote...	351	e-120	47.1995	77.7311	88.2012	101.442	GO:0006461	"protein complex assembly"	GO:0005730	"nucleolus"	GO:0003723	"RNA binding"	"mRNA surveillance pathway"	"Peptidylprolylisomerase."	-	bra-miR9558-5p	-0.699
maker-Contig_10340-augustus-gene-0.61-mRNA-1	ref|XP_020551289.1| trihelix transcription factor GT-4 isoform X...	248	3e-78	0.161774	0.222292	0.234738	0.163402	GO:0006355	"regulation of transcription	GO:0005634	"nucleus"	GO:0042802	"identical protein binding"	-	-	-	-	-
maker-Contig_12341-augustus-gene-1.101-mRNA-1	ref|XP_011098146.1| PREDICTED: cytochrome P450 CYP72A219-like [S...	474	e-162	4.23118	6.46002	45.1257	13.6286	GO:0009741	"response to brassinosteroid stimulus"	GO:0009506	"plasmodesma"	GO:0008395	"steroid hydroxylase activity"	"Zeatin biosynthesis"	"Unspecificmonooxygenase."	<i>Amaryllidacea</i> alkaloids biosynthesis,vanillin biosynthesis I	-	-
maker-Contig_11887-snap-gene-1.82-mRNA-1	ref|XP_011093209.1| PREDICTED: proteasome subunit beta type-1-li...	413	e-145	43.3633	39.2456	51.4073	66.9791	GO:0002479	"antigen processing and presentation of exogenous peptide antigen via MHC class I	GO:0005839	"proteasome core complex"	GO:0005515	"protein binding"	"Proteasome"	"Proteasomeendopeptidasecomplex."	-	-	-
maker-Contig_7244-augustus-gene-1.61-mRNA-1	ref|XP_011093340.1| PREDICTED: LOW QUALITY PROTEIN: receptor-lik...	1499	0	11.5034	22.0229	18.1921	28.02	GO:0006468	"protein phosphorylation"	GO:0005886	"plasma membrane"	GO:0004672	"protein kinase activity"	"Plant-pathogen interaction"	"Receptorprotein-tyrosinekinase."	-	ath-miR157a-5p,ath-miR157a-5p,bta-miR-2917,mmu-miR-1897-5p,mmu-miR-1897-5p,mmu-miR-3085-5p	-0.762,-0.781,-0.812,-0.828,-0.761,-0.735
maker-Contig_6864-snap-gene-0.61-mRNA-1	gb|PIN03416.1| hypothetical protein CDL12_24059 [Handroanthus im...	302	2e-99	2.76946	5.27427	5.2347	6.55167	GO:0045492	"xylan biosynthetic process"	GO:0009506	"plasmodesma"	GO:0016413	"O-acetyltransferase activity"	-	-	-	-	-
snap_masked-Contig_10906-processed-gene-0.36-mRNA-1	ref|XP_004964291.1| PREDICTED: protein CWC15 homolog A-like isof...	92	3e-19	24.1241	43.6423	50.3055	56.8563	GO:0000398	"nuclear mRNA splicing	GO:0005654	"nucleoplasm"	GO:0005515	"protein binding"	"Spliceosome"	-	-	ath-miR158a-5p,ath-miR158a-5p,ppc-miR-8333-5p	-0.589,-0.924,-0.987
maker-Contig_7207-augustus-gene-0.83-mRNA-1	ref|XP_011097626.1| PREDICTED: nitrate reductase [NADH] 2 [Sesam...	1365	0	9.65906	7.88906	5.53489	15.9079	GO:0009610	"response to symbiotic fungus"	GO:0070062	"extracellular vesicular exosome"	GO:0050464	"nitrate reductase (NADPH) activity"	"Nitrogen metabolism"	"Nitratereductase(NAD(P)H)."	-	-	-
maker-Contig_11756-snap-gene-1.81-mRNA-1	ref|XP_011096358.1| PREDICTED: uncharacterized protein LOC105175...	1585	0	11.3138	16.0505	19.4077	19.6259	GO:0016479	"negative regulation of transcription from RNA polymerase I promoter"	GO:0033553	"rDNA heterochromatin"	GO:0043565	"sequence-specific DNA binding"	-	"Non-specificprotein-tyrosinekinase."	-	api-miR-3044,api-miR-3044,api-miR-3044,nov-miR-176	-0.867,-0.952,-0.989,-0.998
snap_masked-Contig_12571-processed-gene-0.20-mRNA-1	gb|KFV86295.1| Embryonic protein UVS.2, partial [Struthio camelu...	36	2.5	4.63601	6.58264	8.07237	10.7702	-	-	-	-	-	-	-	-	-	-	-
maker-Contig_9415-snap-gene-0.64-mRNA-1	ref|WP_025972338.1| hypothetical protein [Prochlorococcus sp. sc...	37	1.4	9.79126	14.881	7.91092	9.21553	-	-	-	-	-	-	-	-	-	-	-
maker-Contig_2097-augustus-gene-0.53-mRNA-1	ref|XP_011101211.1| PREDICTED: protein S-acyltransferase 8 [Sesa...	626	0	0	0.267553	0.151357	0.126433	GO:0018345	"protein palmitoylation"	GO:0002178	"palmitoyltransferase complex"	GO:0016409	"palmitoyltransferase activity"	-	"ProteinS-acyltransferase."	-	tca-miR-6016-5p	-0.775
maker-Contig_1300-augustus-gene-0.123-mRNA-1	gb|KDO55726.1| hypothetical protein CISIN_1g011872mg [Citrus sin...	540	0	46.5235	28.3198	10.5087	9.30229	GO:0015994	"chlorophyll metabolic process"	GO:0009507	"chloroplast"	GO:0090415	"7-hydroxymethyl chlorophyll a reductase activity"	"Methane metabolism"	"CoenzymeF420oxidoreductase(ferredoxin)."	-	-	-
maker-Contig_12419-snap-gene-0.79-mRNA-1	ref|XP_022862717.1| peroxidase 25 [Olea europaea var. sylvestris]	491	e-173	6.47356	6.43979	21.245	32.0807	GO:0009664	"plant-type cell wall organization"	GO:0009505	"plant-type cell wall"	GO:0004601	"peroxidase activity"	"Phenylalanine metabolism"	"Peroxidase."	baicalein degradation (hydrogen peroxide detoxification),betanidin degradation,justicidin B biosynthesis,luteolin triglucuronide degradation,matairesinol biosynthesis,sesamin biosynthesis	dme-miR-4961-3p,dme-miR-4961-3p,dme-miR-4961-3p,dme-miR-4961-3p	-0.881,-0.753,-0.539,-0.630
maker-Contig_8769-augustus-gene-0.83-mRNA-1	ref|XP_011078991.1| PREDICTED: NEP1-interacting protein-like 1 i...	350	e-120	4.72627	8.99734	5.94712	12.9789	GO:0009901	"anther dehiscence"	GO:0000306	"extrinsic to vacuolar membrane"	GO:0043621	"protein self-association"	-	"RING-typeE3ubiquitintransferase."	-	-	-
augustus_masked-Contig_10415-processed-gene-0.16-mRNA-1	ref|XP_011078360.1| PREDICTED: leucine-rich repeat extensin-like...	671	0	22.8571	24.8467	40.8323	29.6516	GO:0010054	"trichoblast differentiation"	GO:0005618	"cell wall"	GO:0005199	"structural constituent of cell wall"	"Plant hormone signal transduction"	"Receptorprotein-tyrosinekinase."	-	-	-
snap_masked-Contig_10285-processed-gene-0.100-mRNA-1	ref|XP_011076282.1| PREDICTED: 65-kDa microtubule-associated pro...	175	1e-48	7.68254	12.3766	13.8383	13.3791	GO:0046785	"microtubule polymerization"	GO:0005925	"focal adhesion"	GO:0019901	"protein kinase binding"	"Aminoacyl-tRNA biosynthesis"	"Alanine--tRNAligase."	-	mdo-miR-7385a-5p	-0.992
snap_masked-Contig_12402-processed-gene-0.63-mRNA-1	ref|XP_020554861.1| protein CROWDED NUCLEI 1 isoform X3 [Sesamum...	436	e-139	9.02711	15.7054	17.2109	21.6994	GO:0006997	"nucleus organization"	GO:0005737	"cytoplasm"	GO:0005515	"protein binding"	"Tight junction"	"Protein-serine/threoninephosphatase."	-	-	-
maker-Contig_12311-snap-gene-0.62-mRNA-1	ref|XP_008363203.1| PREDICTED: probable WRKY transcription facto...	218	6e-72	14.869	13.6209	89.3831	16.7044	GO:0009651	"response to salt stress"	GO:0005634	"nucleus"	GO:0043565	"sequence-specific DNA binding"	"Plant-pathogen interaction"	-	-	-	-
augustus_masked-Contig_7267-processed-gene-0.21-mRNA-1	gb|OEL22587.1| Plasma membrane ATPase [Dichanthelium oligosanthes]	340	e-107	0	0.182443	0.0577974	0	GO:0009651	"response to salt stress"	GO:0005773	"vacuole"	GO:0008553	"hydrogen-exporting ATPase activity	"Oxidative phosphorylation"	"Proton-exportingATPase."	-	-	-
maker-Contig_7244-snap-gene-2.112-mRNA-1	ref|XP_022862526.1| ATP-dependent 6-phosphofructokinase 7-like [...	107	3e-28	15.9424	25.7855	55.121	39.2507	GO:0006096	"glycolysis"	GO:0005886	"plasma membrane"	GO:0003872	"6-phosphofructokinase activity"	"Galactose metabolism"	"6-phosphofructokinase."	glycolysis I (from glucose 6-phosphate),glycolysis II (from fructose 6-phosphate),glycolysis IV (plant cytosol)	-	-
maker-Contig_8111-snap-gene-2.96-mRNA-1	gb|PIN06180.1| ATP-dependent RNA helicase [Handroanthus impetigi...	714	0	14.6361	19.0168	29.7432	25.4185	GO:0090328	"regulation of olfactory learning"	GO:0043186	"P granule"	GO:0004004	"ATP-dependent RNA helicase activity"	"RNA degradation"	"RNAhelicase."	-	-	-
augustus_masked-Contig_12419-processed-gene-0.24-mRNA-1	ref|XP_011078317.1| PREDICTED: SPX domain-containing protein 1-l...	107	4e-26	19.2573	26.1672	22.1214	29.8251	GO:0016036	"cellular response to phosphate starvation"	GO:0005634	"nucleus"	-	-	-	-	-	-	-
augustus_masked-Contig_8894-processed-gene-0.23-mRNA-1	ref|XP_022762351.1| scopoletin glucosyltransferase-like [Durio z...	112	7e-27	1.60477	4.70422	4.88999	3.72814	GO:0010224	"response to UV-B"	GO:0005829	"cytosol"	GO:0047893	"flavonol 3-O-glucosyltransferase activity"	"Zeatin biosynthesis"	"Flavonol3-O-glucosyltransferase."	daphnetin modification,flavonol acylglucoside biosynthesis III - quercetin derivatives,flavonol acylglucoside biosynthesis I - kaempferol derivatives,flavonol glucosylation I,kaempferol gentiobioside biosynthesis,kaempferol glycoside biosynthesis (Arabidopsis),kaempferol triglucoside biosynthesis,myricetin gentiobioside biosynthesis,quercetin gentiotetraside biosynthesis,quercetin glucoside biosy…	ath-miR165a-3p,ath-miR165a-3p,ath-miR165a-3p	-0.794,-0.839,-0.567
maker-Contig_10340-snap-gene-0.72-mRNA-1	ref|XP_011086729.1| PREDICTED: trihelix transcription factor GT-...	276	1e-88	2.6237	3.73873	5.18183	4.49047	GO:0030308	"negative regulation of cell growth"	GO:0005730	"nucleolus"	GO:0005516	"calmodulin binding"	-	-	-	tca-miR-3812-3p	-0.936
augustus_masked-Contig_8371-processed-gene-0.25-mRNA-1	ref|XP_011071941.1| PREDICTED: L-type lectin-domain containing r...	910	0	13.3026	22.1686	18.4299	27.7656	GO:0009751	"response to salicylic acid stimulus"	GO:0005886	"plasma membrane"	-	-	"Plant hormone signal transduction"	"Non-specificserine/threonineproteinkinase."	-	-	-
augustus_masked-Contig_11008-processed-gene-0.51-mRNA-1	gb|KZV58480.1| MATE efflux family protein 6 [Dorcoceras hygromet...	478	e-164	6.37241	3.56737	2.93541	2.8607	GO:0009408	"response to heat"	GO:0009507	"chloroplast"	GO:0005515	"protein binding"	-	-	-	-	-
maker-Contig_1305-snap-gene-0.68-mRNA-1	gb|PIN01833.1| hypothetical protein CDL12_25656 [Handroanthus im...	239	1e-72	16.1271	15.6323	12.5847	13.8271	GO:0040007	"growth"	GO:0009570	"chloroplast stroma"	GO:0008703	"5-amino-6-(5-phosphoribosylamino)uracil reductase activity"	"Riboflavin metabolism"	"5-amino-6-(5-phosphoribosylamino)uracilreductase."	flavin biosynthesis I (bacteria and plants)	-	-
maker-Contig_10906-augustus-gene-0.66-mRNA-1	ref|WP_066100958.1| pyruvate synthase [Bacillus sp. FJAT-27986] ...	37	3.5	8.43653	9.74446	11.5763	18.1544	-	-	-	-	-	-	-	-	-	-	-
snap_masked-Contig_6109-processed-gene-0.91-mRNA-1	ref|XP_001842779.1| conserved hypothetical protein [Culex quinqu...	35	5.3	3.33793	1.01925	0.807237	1.40481	-	-	-	-	-	-	-	-	-	-	-
maker-Contig_607-snap-gene-0.67-mRNA-1	ref|XP_011084870.1| PREDICTED: ferritin-2, chloroplastic [Sesamu...	295	4e-98	109.09	62.9617	102.317	36.1674	GO:0009409	"response to cold"	GO:0009579	"thylakoid"	GO:0005515	"protein binding"	"Mineral absorption"	"Ferroxidase."	-	-	-
snap_masked-Contig_7397-processed-gene-0.24-mRNA-1	ref|XP_011081579.1| PREDICTED: transcription factor HY5 [Sesamum...	144	3e-41	49.2633	33.8461	13.6952	14.3	GO:0009958	"positive gravitropism"	GO:0005634	"nucleus"	GO:0000975	"regulatory region DNA binding"	"Protein processing in endoplasmic reticulum"	-	-	-	-
augustus_masked-Contig_7501-processed-gene-0.29-mRNA-1	ref|XP_019158142.1| PREDICTED: transcription factor RF2b-like [I...	106	2e-25	46.0634	10.3963	15.62	9.94603	-	-	GO:0005634	"nucleus"	GO:0043621	"protein self-association"	-	-	-	-	-
maker-Contig_11849-snap-gene-0.104-mRNA-1	ref|XP_011071789.1| PREDICTED: uncharacterized protein LOC105157...	457	e-155	10.3123	12.4713	9.48339	11.9694	GO:0002237	"response to molecule of bacterial origin"	GO:0005634	"nucleus"	GO:0005516	"calmodulin binding"	"Olfactory transduction"	-	-	-	-
snap_masked-Contig_387-processed-gene-0.27-mRNA-1	gb|KZV46776.1| pentatricopeptide repeat-containing protein mitoc...	266	1e-80	12.7031	16.6505	14.4616	19.9289	GO:0080156	"mitochondrial mRNA modification"	GO:0009507	"chloroplast"	GO:0005515	"protein binding"	-	-	-	mml-miR-7194-3p	-0.684
augustus_masked-Contig_2094-processed-gene-0.10-mRNA-1	gb|EYU23899.1| hypothetical protein MIMGU_mgv1a005984mg [Erythra...	231	2e-71	12.4395	12.9147	21.5096	19.2659	GO:0006805	"xenobiotic metabolic process"	GO:0070062	"extracellular vesicular exosome"	GO:0042802	"identical protein binding"	"Arginine and proline metabolism"	"N-acyl-aliphatic-L-aminoacidamidohydrolase."	-	-	-
maker-Contig_9855-augustus-gene-1.116-mRNA-1	ref|XP_019153442.1| PREDICTED: uncharacterized protein LOC109149...	121	3e-29	0.294523	1.68626	2.02996	1.48744	-	-	-	-	-	-	-	-	-	nov-miR-10	-0.981
augustus_masked-Contig_584-processed-gene-0.57-mRNA-1	ref|XP_019258089.1| PREDICTED: trihelix transcription factor GT-...	64	3e-10	14.6869	11.8233	14.5303	19.7797	GO:0006355	"regulation of transcription	GO:0016592	"mediator complex"	GO:0042802	"identical protein binding"	-	-	-	-	-
maker-Contig_342-snap-gene-0.102-mRNA-1	gb|OTG33923.1| putative cytochrome P450 [Helianthus annuus]	90	4e-21	4.76847	7.28034	9.80216	8.62952	GO:0009617	"response to bacterium"	GO:0005783	"endoplasmic reticulum"	GO:0072549	"monocoumaroyl dicaffeoyl spermidine meta-hydroxylase activity"	"Stilbenoid	"Isoflavone3{prime}-hydroxylase."	isoflavonoid biosynthesis II,maackiain biosynthesis,rot-2'-enonate biosynthesis	-	-
snap_masked-Contig_5301-processed-gene-0.55-mRNA-1	ref|XP_020554429.1| LOW QUALITY PROTEIN: protein FATTY ACID EXPO...	103	1e-26	19.7947	23.4664	27.1738	24.5024	GO:0071668	"plant-type cell wall assembly"	GO:0009941	"chloroplast envelope"	GO:0044212	"transcription regulatory region DNA binding"	-	-	-	-	-
snap_masked-Contig_4909-processed-gene-0.41-mRNA-1	gb|PIN08087.1| hypothetical protein CDL12_19346 [Handroanthus im...	181	7e-55	44.0112	12.231	4.39496	8.74102	GO:0009799	"specification of symmetry"	GO:0005654	"nucleoplasm"	GO:0005515	"protein binding"	-	-	-	-	-
snap_masked-Contig_5859-processed-gene-0.21-mRNA-1	gb|PIN01904.1| hypothetical protein CDL12_25589 [Handroanthus im...	95	2e-22	3.33793	4.2044	8.17327	8.00739	GO:0050832	"defense response to fungus"	GO:0009507	"chloroplast"	GO:0019904	"protein domain specific binding"	-	-	-	hsa-miR-1180-3p,hsa-miR-1180-3p,hsa-miR-1180-3p,hsa-miR-1180-3p,hsa-miR-8056,nov-miR-691	-0.820,-0.917,-0.897,-0.994,-0.927,-0.662
augustus_masked-Contig_11756-processed-gene-1.16-mRNA-1	gb|EYU41948.1| hypothetical protein MIMGU_mgv1a013808mg [Erythra...	183	3e-56	40.0552	18.9345	26.8251	25.6755	GO:0009789	"positive regulation of abscisic acid mediated signaling pathway"	GO:0005737	"cytoplasm"	GO:0042803	"protein homodimerization activity"	"Plant hormone signal transduction"	-	-	-	-
maker-Contig_1988-augustus-gene-0.63-mRNA-1	gb|PIN01196.1| Peptide-transporting ATPase [Handroanthus impetig...	110	3e-26	16.3934	17.5504	25.7934	38.9023	-	-	GO:0009941	"chloroplast envelope"	GO:0005215	"transporter activity"	-	-	-	mdv1-miR-M7-3p	-0.701
augustus_masked-Contig_6042-processed-gene-0.29-mRNA-1	gb|PIN12645.1| Prenylated rab acceptor 1 [Handroanthus impetigin...	214	9e-67	5.41682	8.58314	30.2714	21.5897	GO:0016192	"vesicle-mediated transport"	GO:0005774	"vacuolar membrane"	GO:0005515	"protein binding"	-	-	-	gga-miR-6691-5p	-0.847
snap_masked-Contig_8111-processed-gene-2.59-mRNA-1	ref|XP_020549396.1| putative ripening-related protein 2 [Sesamum...	79	2e-16	2.82079	5.59869	4.94575	9.02242	-	-	-	-	-	-	-	-	-	bta-miR-2308,bta-miR-2308	-0.744,-0.823
snap_masked-Contig_11765-processed-gene-0.61-mRNA-1	gb|PIN25206.1| hypothetical protein CDL12_02043 [Handroanthus im...	247	4e-73	1.63969	2.41401	2.63414	2.54344	GO:0010018	"far-red light signaling pathway"	GO:0009506	"plasmodesma"	GO:0005515	"protein binding"	-	-	-	-	-
snap_masked-Contig_3443-processed-gene-0.45-mRNA-1	ref|XP_022857342.1| hydroxymethylglutaryl-CoA synthase-like, par...	73	3e-15	13.4594	8.63073	5.85898	5.43796	GO:0071230	"cellular response to amino acid stimulus"	GO:0005739	"mitochondrion"	GO:0016853	"isomerase activity"	"Synthesis and degradation of ketone bodies"	"Hydroxymethylglutaryl-CoAsynthase."	mevalonate pathway I	-	-
maker-Contig_7244-snap-gene-2.120-mRNA-1	ref|XP_011081726.1| PREDICTED: LOW QUALITY PROTEIN: uncharacteri...	189	1e-53	13.8329	22.7265	34.6894	25.0587	-	-	-	-	-	-	-	-	-	-	-
maker-Contig_11008-snap-gene-0.130-mRNA-1	ref|XP_011076238.1| PREDICTED: traB domain-containing protein [S...	310	e-102	95.7084	26.8821	36.7847	16.3783	-	-	-	-	-	-	-	-	-	-	-
augustus_masked-Contig_10881-processed-gene-0.16-mRNA-1	ref|XP_010695763.1| PREDICTED: serine/threonine-protein phosphat...	240	2e-72	0	0	0	0	GO:0010073	"meristem maintenance"	GO:0005634	"nucleus"	-	-	-	"Protein-serine/threoninephosphatase."	-	-	-
maker-Contig_608-snap-gene-0.100-mRNA-1	ref|XP_010695763.1| PREDICTED: serine/threonine-protein phosphat...	236	7e-71	0	0.114379	0.211371	0.126117	GO:0010073	"meristem maintenance"	GO:0005634	"nucleus"	-	-	-	"Protein-serine/threoninephosphatase."	-	-	-
augustus_masked-Contig_11208-processed-gene-0.11-mRNA-1	ref|XP_011093910.1| PREDICTED: leucine-rich repeat extensin-like...	133	7e-34	2.34241	4.29157	8.39101	7.68947	GO:0000904	"cell morphogenesis involved in differentiation"	GO:0009506	"plasmodesma"	GO:0005199	"structural constituent of cell wall"	-	"Non-specificserine/threonineproteinkinase."	-	-	-
maker-Contig_12429-augustus-gene-0.113-mRNA-1	ref|XP_019153442.1| PREDICTED: uncharacterized protein LOC109149...	135	2e-32	0	0.0382218	0.272442	0.210721	-	-	-	-	-	-	-	-	-	-	-
maker-Contig_8111-augustus-gene-2.88-mRNA-1	ref|XP_019153442.1| PREDICTED: uncharacterized protein LOC109149...	135	1e-32	0	0	0.0305771	0	-	-	-	-	-	-	-	-	-	-	-
maker-Contig_9413-augustus-gene-0.102-mRNA-1	ref|XP_022763352.1| zinc finger protein ZOP1 [Durio zibethinus]	132	1e-34	8.42912	13.59	6.78813	27.5853	GO:0000398	"nuclear mRNA splicing	GO:0005681	"spliceosomal complex"	GO:0003690	"double-stranded DNA binding"	-	-	-	-	-
augustus_masked-Contig_7141-processed-gene-0.30-mRNA-1	gb|PIN22703.1| Ubiquitin--protein ligase [Handroanthus impetigin...	530	0	7.91566	8.21223	9.02952	7.17655	GO:0043069	"negative regulation of programmed cell death"	GO:0005886	"plasma membrane"	GO:0043621	"protein self-association"	"Protein processing in endoplasmic reticulum"	"RING-typeE3ubiquitintransferase."	-	-	-
augustus_masked-Contig_8417-processed-gene-0.15-mRNA-1	gb|KZV25689.1| hypothetical protein F511_04750 [Dorcoceras hygro...	497	e-167	48.0062	96.7427	149.452	306.153	GO:0043488	"regulation of mRNA stability"	GO:0005829	"cytosol"	GO:0005515	"protein binding"	-	"RNAhelicase."	-	ppt-miR408b,smo-miR1085-3p	-0.598,-0.621
maker-Contig_10976-snap-gene-0.91-mRNA-1	ref|XP_002528047.2| PREDICTED: lysine histidine transporter-like...	84	1e-17	1.3176	2.41401	4.1424	3.32717	GO:0006865	"amino acid transport"	GO:0016020	"membrane"	GO:0015172	"acidic amino acid transmembrane transporter activity"	-	-	-	nov-miR-18,nov-miR-19,nov-miR-20	-0.814,-0.814,-0.890
snap_masked-Contig_5301-processed-gene-0.56-mRNA-1	gb|EYU19252.1| hypothetical protein MIMGU_mgv1a006712mg [Erythra...	692	0	55.4854	87.0933	138.785	113.556	GO:0009845	"seed germination"	GO:0009505	"plant-type cell wall"	GO:0003993	"acid phosphatase activity"	-	"Acidphosphatase."	NAD/NADH phosphorylation and dephosphorylation,phosphate acquisition	-	-
augustus_masked-Contig_11228-processed-gene-0.21-mRNA-1	ref|XP_011090312.1| PREDICTED: protein YLS9 [Sesamum indicum]	280	7e-94	7.50541	2.89491	1.9345	2.99249	GO:0009816	"defense response to bacterium	GO:0005886	"plasma membrane"	-	-	"SNARE interactions in vesicular transport"	-	-	-	-
augustus_masked-Contig_7501-processed-gene-0.39-mRNA-1	gb|PIN01323.1| hypothetical protein CDL12_26169 [Handroanthus im...	188	8e-58	30.6874	34.0297	42.7705	34.9842	GO:0009909	"regulation of flower development"	GO:0005886	"plasma membrane"	GO:0004842	"ubiquitin-protein ligase activity"	-	"RING-typeE3ubiquitintransferase."	-	ath-miR167a-5p	-0.889
augustus_masked-Contig_7501-processed-gene-0.30-mRNA-1	gb|PIN01321.1| hypothetical protein CDL12_26167 [Handroanthus im...	337	e-115	138.788	226.844	163.321	27.5853	GO:0010114	"response to red light"	GO:0009505	"plant-type cell wall"	-	-	-	"Cellulase."	-	-	-
maker-Contig_6914-snap-gene-1.59-mRNA-1	***** No hits found ******	-	-	10.5701	14.0147	11.5031	15.1719	-	-	-	-	-	-	-	-	-	nov-miR-158	-0.699
augustus_masked-Contig_11444-processed-gene-0.12-mRNA-1	ref|XP_011097600.1| PREDICTED: L-ascorbate oxidase [Sesamum indi...	375	e-126	2.36015	6.48612	8.5616	129.242	GO:0010228	"vegetative to reproductive phase transition of meristem"	GO:0000329	"fungal-type vacuole membrane"	GO:0052716	"hydroquinone:oxygen oxidoreductase activity"	"Mineral absorption"	"L-ascorbateoxidase."	-	-	-
maker-Contig_3613-snap-gene-0.66-mRNA-1	ref|XP_022872406.1| NADH dehydrogenase [ubiquinone] flavoprotein...	389	e-135	47.4832	90.7274	98.7444	75.7408	GO:0032981	"mitochondrial respiratory chain complex I assembly"	GO:0005737	"cytoplasm"	GO:0005515	"protein binding"	"Huntingtons disease"	"NADHdehydrogenase."	-	-	-
augustus_masked-Contig_9636-processed-gene-0.8-mRNA-1	gb|PBP18901.1| C2 domain containing protein [Diplocarpon rosae]	42	0.038	2.35619	3.41748	3.84625	2.77656	-	-	-	-	-	-	-	-	-	-	-
maker-Contig_342-snap-gene-0.101-mRNA-1	gb|PIN01564.1| Cytochrome P450 CYP2 subfamily [Handroanthus impe...	123	4e-31	10.8583	9.39427	25.9677	9.1397	GO:0019760	"glucosinolate metabolic process"	GO:0005783	"endoplasmic reticulum"	GO:0047084	"methyltetrahydroprotoberberine 14-monooxygenase activity"	"Phenylalanine metabolism"	"Laurate7-monooxygenase."	sporopollenin precursors biosynthesis	-	-
snap_masked-Contig_2849-processed-gene-0.60-mRNA-1	gb|KZV27687.1| zinc finger CCCH domain-containing protein 66 [Do...	53	2e-05	1.72652	4.83264	27.4878	10.6571	GO:0007549	"dosage compensation"	GO:0005737	"cytoplasm"	GO:0005515	"protein binding"	-	"RNA-directedDNApolymerase."	-	-	-
maker-Contig_1300-snap-gene-0.129-mRNA-1	ref|XP_011091378.1| PREDICTED: probable indole-3-pyruvate monoox...	299	6e-98	6.26921	5.74297	7.92895	6.4179	GO:0019761	"glucosinolate biosynthetic process"	GO:0005794	"Golgi apparatus"	GO:0080106	"7-methylthiopropyl glucosinolate S-oxygenase activity"	"Tryptophan metabolism"	"Indole-3-pyruvatemonooxygenase."	indole-3-acetate biosynthesis I,indole-3-acetate biosynthesis II	-	-
snap_masked-Contig_387-processed-gene-0.26-mRNA-1	ref|XP_011091438.1| PREDICTED: pentatricopeptide repeat-containi...	269	8e-83	8.03245	13.3265	12.8856	17.669	GO:0009416	"response to light stimulus"	GO:0009507	"chloroplast"	GO:0005515	"protein binding"	-	-	-	aly-miR4241,aly-miR4241,aly-miR4241,aly-miR4241,aly-miR4241,aly-miR4241,aly-miR4241,aly-miR4241,aly-miR4241,nov-miR-183,nov-miR-184,nov-miR-185,bdi-miR5185a-3p,bdi-miR5185a-3p,bta-miR-2458,bta-miR-2458,bta-miR-2458,bta-miR-2458,hsa-miR-450a-1-3p	-0.844,-0.837,-0.876,-0.828,-0.714,-0.606,-0.925,-0.709,-0.861,-0.890,-0.837,-0.709,-0.881,-0.866,-0.943,-0.879,-0.813,-0.855,-0.713
augustus_masked-Contig_2239-processed-gene-1.0-mRNA-1	ref|XP_021912693.1| zinc finger CCCH domain-containing protein 1...	293	7e-97	8.56637	7.77966	12.055	7.9067	GO:0071385	"cellular response to glucocorticoid stimulus"	GO:0010494	"cytoplasmic stress granule"	GO:0019957	"C-C chemokine binding"	"Spliceosome"	-	-	-	-
augustus_masked-Contig_2716-processed-gene-0.40-mRNA-1	gb|OVA08734.1| Basic-leucine zipper domain [Macleaya cordata]	104	1e-26	14.55	21.561	13.5057	7.13209	GO:0009737	"response to abscisic acid stimulus"	GO:0005634	"nucleus"	GO:0003700	"sequence-specific DNA binding transcription factor activity"	"Plant hormone signal transduction"	-	-	-	-
maker-Contig_8627-augustus-gene-0.52-mRNA-1	ref|XP_011098654.1| PREDICTED: LOW QUALITY PROTEIN: cystathionin...	271	4e-86	38.9758	64.5422	59.5277	49.5636	GO:0043123	"positive regulation of I-kappaB kinase/NF-kappaB cascade"	GO:0005886	"plasma membrane"	GO:0016846	"carbon-sulfur lyase activity"	"Nitrogen metabolism"	"Methioninegamma-lyase."	-	gma-miR9722	-0.596
maker-Contig_342-snap-gene-0.100-mRNA-1	ref|XP_011070140.1| PREDICTED: cytochrome P450 81E8-like, partia...	100	2e-22	1.29628	2.96868	5.52526	4.58267	GO:0009759	"indole glucosinolate biosynthetic process"	GO:0031226	"intrinsic to plasma membrane"	GO:0003700	"sequence-specific DNA binding transcription factor activity"	"Stilbenoid	"Laurate7-monooxygenase."	sporopollenin precursors biosynthesis	-	-
snap_masked-Contig_2097-processed-gene-0.37-mRNA-1	ref|XP_011101205.1| PREDICTED: phytosulfokine receptor 2 [Sesamu...	98	3e-22	6.74688	14.4755	15.973	16.499	-	-	-	-	-	-	-	-	-	-	-
snap_masked-Contig_8250-processed-gene-0.39-mRNA-1	ref|XP_011094228.1| PREDICTED: protein YLS9-like [Sesamum indicum]	147	2e-41	16.8097	34.8671	52.0058	786.125	GO:0009816	"defense response to bacterium	GO:0005886	"plasma membrane"	-	-	"SNARE interactions in vesicular transport"	-	-	-	-
augustus_masked-Contig_2097-processed-gene-0.15-mRNA-1	ref|XP_011101205.1| PREDICTED: phytosulfokine receptor 2 [Sesamu...	395	e-135	0	0	0	0	GO:0045851	"pH reduction"	GO:0005886	"plasma membrane"	GO:0004383	"guanylate cyclase activity"	"Plant hormone signal transduction"	"Guanylatecyclase."	-	-	-
augustus_masked-Contig_7066-processed-gene-0.26-mRNA-1	ref|XP_011090164.1| PREDICTED: protein CHROMATIN REMODELING 5 is...	1509	0	11.2147	17.6222	19.9809	20.0154	GO:0006338	"chromatin remodeling"	GO:0005813	"centrosome"	GO:0005524	"ATP binding"	"Wnt signaling pathway"	"DNAhelicase."	-	nov-miR-169	-0.988
augustus_masked-Contig_5638-processed-gene-0.21-mRNA-1	ref|XP_011098481.1| PREDICTED: CASP-like protein 4A3 [Sesamum in...	197	2e-57	6.14882	11.4378	20.2568	24.2091	-	-	GO:0005886	"plasma membrane"	-	-	-	-	-	cin-miR-4027-5p,mmu-miR-3062-5p	-0.760,-0.981
snap_masked-Contig_7432-processed-gene-0.46-mRNA-1	ref|XP_011097318.1| PREDICTED: thymidylate kinase isoform X2 [Se...	358	e-124	9.1175	11.6789	19.1158	14.7505	GO:0006233	"dTDP biosynthetic process"	GO:0005739	"mitochondrion"	GO:0004798	"thymidylate kinase activity"	"Pyrimidine metabolism"	"dTMPkinase."	-	-	-
maker-Contig_11633-snap-gene-0.57-mRNA-1	gb|EYU32379.1| hypothetical protein MIMGU_mgv1a005688mg [Erythra...	479	e-164	0.305531	0.209914	0.387917	0.231455	GO:0009963	"positive regulation of flavonoid biosynthetic process"	GO:0005783	"endoplasmic reticulum"	GO:0016747	"transferase activity	"Stilbenoid	"BenzylalcoholO-benzoyltransferase."	benzoate biosynthesis I (CoA-dependent, &beta;-oxidative),salicortin biosynthesis,volatile benzenoid biosynthesis I (ester formation),volatile esters biosynthesis (during fruit ripening)	-	-
maker-Contig_10329-snap-gene-0.49-mRNA-1	ref|XP_011098800.1| PREDICTED: uncharacterized protein LOC105177...	1333	0	5.67912	9.67932	10.8192	10.9848	-	-	GO:0005794	"Golgi apparatus"	-	-	-	"HydroxyprolineO-arabinosyltransferase."	-	-	-
augustus_masked-Contig_12316-processed-gene-0.16-mRNA-1	gb|PIN18774.1| putative Zn-finger protein [Handroanthus impetigi...	241	3e-79	27.3103	29.7435	42.3432	45.2603	GO:0006970	"response to osmotic stress"	GO:0005634	"nucleus"	GO:0031593	"polyubiquitin binding"	-	-	-	smo-miR1088-3p	-0.966
maker-Contig_7647-snap-gene-0.62-mRNA-1	ref|XP_011074088.1| PREDICTED: protein NLP5-like [Sesamum indicu...	1106	0	10.5486	10.9302	9.24531	16.2243	GO:0042128	"nitrate assimilation"	GO:0005634	"nucleus"	GO:0003700	"sequence-specific DNA binding transcription factor activity"	-	-	-	-	-
maker-Contig_96-snap-gene-0.67-mRNA-1	ref|XP_011083361.1| PREDICTED: squamosa promoter-binding-like pr...	1173	0	13.5021	14.7047	11.8714	16.643	GO:0048653	"anther development"	GO:0005634	"nucleus"	GO:0003700	"sequence-specific DNA binding transcription factor activity"	-	-	-	-	-
augustus_masked-Contig_11756-processed-gene-1.19-mRNA-1	gb|PIN06553.1| hypothetical protein CDL12_20892 [Handroanthus im...	225	4e-73	47.9015	104.142	53.545	121.616	-	-	-	-	-	-	-	-	-	-	-
augustus_masked-Contig_2695-processed-gene-0.42-mRNA-1	ref|XP_011072776.1| PREDICTED: probable mitochondrial adenine nu...	304	e-100	9.43328	26.5891	23.3748	21.7684	GO:0006839	"mitochondrial transport"	GO:0009507	"chloroplast"	GO:0005347	"ATP transmembrane transporter activity"	-	-	-	-	-
maker-Contig_3613-augustus-gene-0.61-mRNA-1	ref|XP_011082600.1| PREDICTED: auxin-induced protein 22D-like [S...	280	9e-94	15.8019	16.6712	18.8069	18.8304	GO:0009753	"response to jasmonic acid stimulus"	GO:0005634	"nucleus"	GO:0003700	"sequence-specific DNA binding transcription factor activity"	"Plant hormone signal transduction"	-	-	-	-
augustus_masked-Contig_6864-processed-gene-0.26-mRNA-1	gb|PIN03194.1| hypothetical protein CDL12_24287 [Handroanthus im...	209	2e-63	3.31034	8.3393	7.90558	4.73687	GO:0009938	"negative regulation of gibberellic acid mediated signaling pathway"	GO:0005829	"cytosol"	GO:0005515	"protein binding"	"Plant hormone signal transduction"	-	-	-	-
augustus_masked-Contig_6059-processed-gene-1.42-mRNA-1	gb|PIN06377.1| hypothetical protein CDL12_21065 [Handroanthus im...	167	2e-49	1.098	0.402335	2.15086	0.665434	GO:0045893	"positive regulation of transcription	GO:0016602	"CCAAT-binding factor complex"	GO:0033613	"activating transcription factor binding"	"Pyrimidine metabolism"	"DNA-directedDNApolymerase."	-	-	-
maker-Contig_11008-augustus-gene-0.122-mRNA-1	ref|XP_011076492.1| PREDICTED: two-component response regulator ...	371	e-116	6.39409	9.55545	9.25832	8.20991	GO:0009735	"response to cytokinin stimulus"	GO:0005634	"nucleus"	GO:0005515	"protein binding"	"Plant hormone signal transduction"	"Protein-glutamatemethylesterase."	-	ebv-miR-BART7-5p,ebv-miR-BART7-5p,ebv-miR-BART7-5p,ebv-miR-BART7-5p,ebv-miR-BART7-5p,ebv-miR-BART7-5p,ebv-miR-BART7-5p,gma-miR319n,gma-miR319n,oan-miR-1422m-3p,oan-miR-1422m-3p	-0.799,-0.880,-0.681,-0.778,-0.915,-0.557,-0.864,-0.842,-0.843,-0.596,-0.691
maker-Contig_11887-snap-gene-1.84-mRNA-1	ref|XP_011090723.1| PREDICTED: ATP-dependent DNA helicase 2 subu...	125	2e-31	7.7777	14.9919	16.5758	19.8037	GO:0032204	"regulation of telomere maintenance"	GO:0043234	"protein complex"	GO:0044212	"transcription regulatory region DNA binding"	"Non-homologous end-joining"	"DNAhelicase."	-	-	-
maker-Contig_7662-snap-gene-0.111-mRNA-1	gb|KZV23500.1| clathrin light chain 2 [Dorcoceras hygrometricum]	147	2e-40	5.19678	8.60563	7.17812	9.38781	-	-	GO:0009941	"chloroplast envelope"	GO:0005515	"protein binding"	-	-	-	hsa-miR-1298-3p,ppe-miR8131-5p	-0.961,-0.728
maker-Contig_4613-augustus-gene-1.142-mRNA-1	gb|PIN20913.1| putative membrane protein, predicted efflux pump ...	702	0	6.48473	6.69077	8.2457	5.58475	GO:0080167	"response to karrikin"	GO:0005774	"vacuolar membrane"	GO:0022857	"transmembrane transporter activity"	-	-	-	ath-miR5658	-0.891
maker-Contig_12158-augustus-gene-0.112-mRNA-1	gb|PIN04549.1| hypothetical protein CDL12_22916 [Handroanthus im...	238	3e-76	7.74625	8.45073	10.2182	11.5941	GO:0009944	"polarity specification of adaxial/abaxial axis"	GO:0005739	"mitochondrion"	GO:0003677	"DNA binding"	-	-	-	-	-
augustus_masked-Contig_4071-processed-gene-0.18-mRNA-1	gb|PIN21249.1| Pectinesterase [Handroanthus impetiginosus]	474	e-162	6.27015	7.01085	7.49258	4.61025	GO:0048359	"mucilage metabolic process involved seed coat development"	GO:0009505	"plant-type cell wall"	GO:0005515	"protein binding"	"Amino sugar and nucleotide sugar metabolism"	"Pectinesterase."	homogalacturonan degradation	-	-
augustus_masked-Contig_9541-processed-gene-0.22-mRNA-1	ref|XP_022857960.1| protein SHORT-ROOT-like [Olea europaea var. ...	674	0	21.6889	18.9524	20.5622	17.7511	GO:0010218	"response to far red light"	GO:0005634	"nucleus"	GO:0004871	"signal transducer activity"	"Plant hormone signal transduction"	-	-	-	-
maker-Contig_7662-augustus-gene-0.107-mRNA-1	gb|PIN02117.1| 20S proteasome, regulatory subunit beta type PSMB...	414	e-145	0.281682	0.129019	0.102182	0.355647	GO:0016579	"protein deubiquitination"	GO:0005737	"cytoplasm"	GO:0004175	"endopeptidase activity"	"Proteasome"	"Proteasomeendopeptidasecomplex."	-	-	-
snap_masked-Contig_3443-processed-gene-0.44-mRNA-1	gb|EYU38012.1| hypothetical protein MIMGU_mgv1a026823mg [Erythra...	97	5e-22	3.67961	3.37074	2.57426	3.05296	GO:0019287	"isopentenyl diphosphate biosynthetic process	GO:0005829	"cytosol"	GO:0004421	"hydroxymethylglutaryl-CoA synthase activity"	"Synthesis and degradation of ketone bodies"	"Cytokininriboside5{prime}-monophosphatephosphoribohydrolase."	-	-	-
maker-Contig_3487-augustus-gene-0.45-mRNA-1	gb|EYU31659.1| hypothetical protein MIMGU_mgv1a016107mg [Erythra...	181	2e-56	2.34698	9.19712	54.4885	49.7828	GO:0080143	"regulation of amino acid export"	GO:0005886	"plasma membrane"	-	-	-	-	-	-	-
maker-Contig_11887-snap-gene-1.89-mRNA-1	ref|XP_011090678.1| PREDICTED: vestitone reductase-like [Sesamum...	399	e-136	11.1603	14.7311	7.36082	5.38011	GO:0010584	"pollen exine formation"	GO:0005737	"cytoplasm"	GO:0005515	"protein binding"	"Steroid biosynthesis"	"Dihydroflavanol4-reductase."	leucodelphinidin biosynthesis,leucopelargonidin and leucocyanidin biosynthesis	-	-
maker-Contig_3078-snap-gene-0.57-mRNA-1	ref|XP_011077367.1| PREDICTED: uncharacterized protein LOC105161...	87	4e-20	3.36598	7.45164	2.64557	3.25821	-	-	-	-	-	-	-	-	-	-	-
maker-Contig_387-snap-gene-0.53-mRNA-1	gb|PIN20832.1| Protein geranylgeranyltransferase Type I, beta su...	555	0	26.4699	25.184	24.676	26.0483	GO:0008284	"positive regulation of cell proliferation"	GO:0005634	"nucleus"	GO:0019840	"isoprenoid binding"	-	"ProteingeranylgeranyltransferasetypeII."	-	hsa-miR-1302	-0.784
maker-Contig_8111-snap-gene-2.94-mRNA-1	ref|XP_011092075.1| PREDICTED: protein pleiotropic regulatory lo...	830	0	20.6105	28.7657	38.2389	33.6453	GO:0007368	"determination of left/right symmetry"	GO:0005654	"nucleoplasm"	GO:0005515	"protein binding"	"Spliceosome"	"Mitogen-activatedproteinkinasekinasekinase."	-	mdo-miR-7246-3p	-0.95
maker-Contig_11756-snap-gene-1.80-mRNA-1	gb|PIN06555.1| Transcription factor PHOX2/ARIX, contains HOX dom...	284	8e-85	2.57931	9.65969	11.6682	11.3406	GO:0009952	"anterior/posterior pattern specification"	GO:0005667	"transcription factor complex"	GO:0043565	"sequence-specific DNA binding"	-	-	-	dme-miR-954-5p	-0.651
augustus_masked-Contig_5959-processed-gene-0.12-mRNA-1	ref|XP_012856823.1| PREDICTED: uncharacterized protein LOC105976...	37	2.2	0	0.392018	0.620951	1.08062	-	-	-	-	-	-	-	-	-	-	-
snap_masked-Contig_8552-processed-gene-0.57-mRNA-1	ref|XP_017221720.1| PREDICTED: uncharacterized protein LOC108198...	50	0.0003	0.247254	0.339749	0.089693	0.124872	-	-	GO:0016020	"membrane"	GO:0034237	"protein kinase A regulatory subunit binding"	-	-	-	-	-
maker-Contig_9089-snap-gene-0.68-mRNA-1	gb|EYU32788.1| hypothetical protein MIMGU_mgv1a0077221mg, partia...	360	e-120	6.45333	8.4088	8.75852	5.56303	GO:0000338	"protein deneddylation"	GO:0070062	"extracellular vesicular exosome"	GO:0044212	"transcription regulatory region DNA binding"	-	-	-	-	-
snap_masked-Contig_8250-processed-gene-0.54-mRNA-1	gb|PIN12954.1| N-acetylglucosaminyltransferase complex, subunit ...	102	2e-24	1.88052	4.73735	7.1628	3.79891	GO:0009860	"pollen tube growth"	GO:0000506	"glycosylphosphatidylinositol-N-acetylglucosaminyltransferase (GPI-GnT) complex"	-	-	"Glycosylphosphatidylinositol(GPI)-anchor biosynthesis"	"PhosphatidylinositolN-acetylglucosaminyltransferase."	-	-	-
maker-Contig_12311-snap-gene-0.60-mRNA-1	ref|XP_011085741.1| PREDICTED: pentatricopeptide repeat-containi...	482	e-165	14.3313	14.0424	12.0427	8.7495	GO:0031930	"mitochondria-nucleus signaling pathway"	GO:0009941	"chloroplast envelope"	GO:0003677	"DNA binding"	-	-	-	-	-
maker-Contig_862-augustus-gene-0.56-mRNA-1	ref|XP_021742236.1| protein MAINTENANCE OF MERISTEMS-like [Cheno...	260	5e-77	0.398729	0.600069	0.702544	0.54658	GO:0010073	"meristem maintenance"	GO:0005634	"nucleus"	-	-	-	"Protein-serine/threoninephosphatase."	-	-	-
maker-Contig_4971-snap-gene-1.82-mRNA-1	ref|XP_011085599.1| PREDICTED: protein COBRA [Sesamum indicum]	817	0	18.4608	31.3263	55.4769	16.1008	GO:0048316	"seed development"	GO:0005794	"Golgi apparatus"	-	-	-	-	-	-	-
maker-Contig_8447-augustus-gene-0.99-mRNA-1	gb|EYU25245.1| hypothetical protein MIMGU_mgv1a003668mg [Erythra...	209	3e-60	13.1267	20.2132	21.4961	18.1204	GO:0006890	"retrograde vesicle-mediated transport	GO:0030424	"axon"	GO:0015631	"tubulin binding"	-	-	-	nov-miR-696,zma-miR395l-5p	-0.898,-0.714
snap_masked-Contig_8543-processed-gene-0.64-mRNA-1	ref|WP_032529787.1| hypothetical protein, partial [Bacteroides f...	35	3.7	22.2529	63.4482	65.7898	17.9815	-	-	-	-	-	-	-	-	-	-	-
maker-Contig_11756-snap-gene-1.86-mRNA-1	ref|XP_011080469.1| PREDICTED: uncharacterized protein At5g01610...	320	e-110	20.1057	32.8126	28.3241	40.3204	-	-	-	-	-	-	-	-	-	-	-
augustus_masked-Contig_10525-processed-gene-0.47-mRNA-1	ref|XP_011086306.1| PREDICTED: myb family transcription factor A...	307	e-101	18.9778	22.3782	25.926	28.0055	GO:0006355	"regulation of transcription	GO:0005634	"nucleus"	GO:0043565	"sequence-specific DNA binding"	"Plant hormone signal transduction"	-	-	-	-
augustus_masked-Contig_8635-processed-gene-1.18-mRNA-1	ref|XP_011090698.1| PREDICTED: parafibromin [Sesamum indicum]	109	5e-40	49.9186	60.6039	64.5789	92.945	GO:0010228	"vegetative to reproductive phase transition of meristem"	GO:0005634	"nucleus"	GO:0005515	"protein binding"	-	-	-	nov-miR-294	-0.768
maker-Contig_12864-snap-gene-0.62-mRNA-1	gb|EYU34814.1| hypothetical protein MIMGU_mgv1a016384mg [Erythra...	194	7e-62	6.18135	5.66249	16.7726	14.8597	GO:0006611	"protein export from nucleus"	GO:0005634	"nucleus"	GO:0005487	"nucleocytoplasmic transporter activity"	"Ribosome biogenesis in eukaryotes"	"Mitogen-activatedproteinkinasekinase."	-	-	-
augustus_masked-Contig_11122-processed-gene-1.27-mRNA-1	ref|XP_011075099.1| PREDICTED: ankyrin-1 [Sesamum indicum]	223	1e-70	19.315	23.4484	33.4006	25.5706	GO:0016579	"protein deubiquitination"	GO:0009925	"basal plasma membrane"	GO:0005200	"structural constituent of cytoskeleton"	"Lysine degradation"	"NAD(+)ADP-ribosyltransferase."	-	-	-
maker-Contig_1670-snap-gene-0.74-mRNA-1	ref|XP_020547794.1| agamous-like MADS-box protein AGL27 isoform ...	50	5e-06	8.08405	7.7638	28.1902	9.87754	-	-	-	-	GO:0005515	"protein binding"	-	-	-	-	-
maker-Contig_1300-snap-gene-0.130-mRNA-1	gb|PIN03224.1| Flavin-containing monooxygenase [Handroanthus imp...	263	2e-84	2.53761	4.38098	6.44373	4.83056	GO:0070995	"NADPH oxidation"	GO:0005783	"endoplasmic reticulum"	GO:0004497	"monooxygenase activity"	"Drug metabolism - cytochrome P450"	"Indole-3-pyruvatemonooxygenase."	indole-3-acetate biosynthesis I,indole-3-acetate biosynthesis II	aly-miR4241,aly-miR4241,aly-miR4241,aly-miR4241,aly-miR4241,aly-miR4241,aly-miR4241,aly-miR4241	-0.905,-0.834,-0.901,-0.900,-0.671,-0.682,-0.878,-0.928
augustus_masked-Contig_387-processed-gene-0.17-mRNA-1	ref|XP_011090924.1| PREDICTED: anaphase-promoting complex subuni...	732	0	10.9516	12.7957	15.1297	11.2605	GO:0008356	"asymmetric cell division"	GO:0005680	"anaphase-promoting complex"	GO:0030332	"cyclin binding"	"Cell cycle"	"ProteinO-GlcNActransferase."	-	gra-miR8784	-0.516
maker-Contig_12341-snap-gene-1.102-mRNA-1	ref|XP_011082818.1| PREDICTED: cytochrome P450 CYP72A219-like [S...	635	0	1.02706	2.29331	11.247	5.15456	GO:0016131	"brassinosteroid metabolic process"	GO:0009506	"plasmodesma"	GO:0004497	"monooxygenase activity"	"PPAR signaling pathway"	"11-oxo-beta-amyrin30-oxidase."	-	-	-
snap_masked-Contig_11008-processed-gene-0.94-mRNA-1	ref|XP_011076230.1| PREDICTED: MATE efflux family protein DTX1 [...	95	9e-21	4.76847	7.82637	5.76598	6.42197	GO:0080168	"abscisic acid transport"	GO:0043226	"organelle"	GO:0022857	"transmembrane transporter activity"	-	-	-	-	-
maker-Contig_11558-augustus-gene-0.76-mRNA-1	gb|EYU43694.1| hypothetical protein MIMGU_mgv1a008730mg [Erythra...	452	e-156	6.37155	13.7206	5.51957	7.68441	GO:0006826	"iron ion transport"	GO:0005886	"plasma membrane"	GO:0015088	"copper uptake transmembrane transporter activity"	-	-	-	-	-
maker-Contig_12343-snap-gene-0.70-mRNA-1	ref|XP_011086733.1| PREDICTED: glyceraldehyde-3-phosphate dehydr...	598	0	459.276	803.994	1536.85	800.474	GO:0034059	"response to anoxia"	GO:0009506	"plasmodesma"	GO:0008270	"zinc ion binding"	"Glycolysis / Gluconeogenesis"	"Glyceraldehyde-3-phosphatedehydrogenase(phosphorylating)."	gluconeogenesis I,gluconeogenesis III,glycolysis I (from glucose 6-phosphate),glycolysis II (from fructose 6-phosphate),glycolysis IV (plant cytosol),sucrose biosynthesis I (from photosynthesis)	mml-miR-7189-3p,osa-miR2120	-0.980,-0.714
snap_masked-Contig_9483-processed-gene-0.34-mRNA-1	gb|KZV30583.1| cysteine protein inhibitor A [Dorcoceras hygromet...	100	3e-25	263.538	330.091	298.562	155.893	GO:0070417	"cellular response to cold"	GO:0005773	"vacuole"	GO:0004869	"cysteine-type endopeptidase inhibitor activity"	-	-	-	-	-
maker-Contig_6059-snap-gene-1.123-mRNA-1	ref|XP_011080219.1| PREDICTED: probable plastid-lipid-associated...	431	e-148	143.842	81.448	38.3256	26.7293	GO:0009737	"response to abscisic acid stimulus"	GO:0010287	"plastoglobule"	GO:0005515	"protein binding"	-	-	-	-	-
maker-Contig_4297-augustus-gene-0.87-mRNA-1	ref|XP_011079695.1| PREDICTED: autophagy-related protein 18a-lik...	644	0	41.0044	40.7699	63.2806	53.0093	GO:0034497	"protein localization to pre-autophagosomal structure"	GO:0000324	"fungal-type vacuole"	GO:0080025	"phosphatidylinositol-3,5-bisphosphate binding"	"Notch signaling pathway"	-	-	nov-miR-32,mmu-miR-7219-3p,mmu-miR-7219-3p	-0.755,-0.699,-0.525
augustus_masked-Contig_9755-processed-gene-0.19-mRNA-1	gb|KZV33783.1| serine acetyltransferase 3, mitochondrial-like [D...	473	e-165	18.338	18.6862	22.3485	22.2688	GO:0009087	"methionine catabolic process"	GO:0005634	"nucleus"	GO:0016407	"acetyltransferase activity"	"Sulfur metabolism"	"SerineO-acetyltransferase."	L-cysteine biosynthesis I,seleno-amino acid biosynthesis	ath-miR165a-3p,ath-miR165a-3p,ath-miR165a-3p	-0.875,-0.861,-0.996
maker-Contig_2095-snap-gene-0.65-mRNA-1	gb|PIN06525.1| Carbonic anhydrase [Handroanthus impetiginosus]	181	3e-54	8.04321	7.18386	7.14842	7.00711	GO:0030641	"regulation of cellular pH"	GO:0009535	"chloroplast thylakoid membrane"	GO:0016656	"monodehydroascorbate reductase (NADH) activity"	"Nitrogen metabolism"	"Carbonicanhydrase."	C4 photosynthetic carbon assimilation cycle, NAD-ME type,C4 photosynthetic carbon assimilation cycle, NADP-ME type,C4 photosynthetic carbon assimilation cycle, PEPCK type,carbon concentration mechanism (Chlamydomonas),CO<sub>2</sub> fixation into oxaloacetate (anaplerotic),cyanate degradation	-	-
maker-Contig_3309-snap-gene-0.108-mRNA-1	ref|XP_011096135.1| PREDICTED: tricyclene synthase Oc15, chlorop...	285	1e-89	0.111636	0.102266	0.323975	0.169141	GO:0043612	"isoprene biosynthetic process"	GO:0009570	"chloroplast stroma"	GO:0050551	"myrcene synthase activity"	"Diterpenoid biosynthesis"	"Geranyllinaloolsynthase."	(<i>E,E</i>)-4,8,12-trimethyltrideca-1,3,7,11-tetraene biosynthesis	nov-miR-51,bmo-miR-1923	-0.691,-0.771
maker-Contig_4948-snap-gene-0.97-mRNA-1	ref|WP_082924819.1| hypothetical protein [Paenarthrobacter nicot...	163	1e-49	9.12715	6.44993	3.87852	15.409	GO:0071978	"bacterial-type flagellar swarming motility"	GO:0009840	"chloroplastic endopeptidase Clp complex"	GO:0008270	"zinc ion binding"	"Cell cycle - Caulobacter"	"EndopeptidaseClp."	-	-	-
maker-Contig_9920-snap-gene-0.49-mRNA-1	ref|XP_011085146.1| PREDICTED: mitochondrial amidoxime reducing ...	472	e-166	43.7902	52.9452	46.4875	49.1637	GO:0042126	"nitrate metabolic process"	GO:0005741	"mitochondrial outer membrane"	GO:0009000	"selenocysteine lyase activity"	-	"Molybdenumcofactorsulfurtransferase."	thio-molybdenum cofactor biosynthesis	-	-
maker-Contig_1748-snap-gene-0.69-mRNA-1	gb|PIN17051.1| hypothetical protein CDL12_10283 [Handroanthus im...	416	e-144	38.7247	22.7427	11.0744	41.9942	GO:0009753	"response to jasmonic acid stimulus"	GO:0005634	"nucleus"	GO:0003700	"sequence-specific DNA binding transcription factor activity"	-	-	-	-	-
snap_masked-Contig_10285-processed-gene-0.99-mRNA-1	ref|XP_011076282.1| PREDICTED: 65-kDa microtubule-associated pro...	223	4e-65	23.3176	29.6996	25.4338	31.1343	GO:0043622	"cortical microtubule organization"	GO:0009524	"phragmoplast"	GO:0005515	"protein binding"	-	-	-	-	-
maker-Contig_11554-augustus-gene-0.102-mRNA-1	gb|PIN12974.1| Reductase [Handroanthus impetiginosus]	429	e-150	4.43415	6.43142	5.76385	5.90952	GO:0002213	"defense response to insect"	GO:0005789	"endoplasmic reticulum membrane"	GO:0019166	"trans-2-enoyl-CoA reductase (NADPH) activity"	"Tropane	"TropinonereductaseII."	calystegine biosynthesis	-	-
augustus_masked-Contig_1606-processed-gene-0.39-mRNA-1	ref|XP_011089966.1| PREDICTED: zinc finger protein ZAT5-like [Se...	245	4e-78	3.33793	4.44763	7.32017	8.19896	GO:0045892	"negative regulation of transcription	GO:0005634	"nucleus"	GO:0003700	"sequence-specific DNA binding transcription factor activity"	"Pathways in cancer"	-	-	gga-miR-1684a-3p,gga-miR-1684a-3p,gga-miR-1684a-3p,gga-miR-1684a-3p,gga-miR-1684a-3p,gga-miR-1684a-3p,gga-miR-1684a-3p,gga-miR-1684a-3p	-0.994,-0.877,-0.916,-0.906,-0.860,-0.766,-0.866,-0.846
augustus_masked-Contig_2867-processed-gene-0.27-mRNA-1	ref|XP_011088529.1| PREDICTED: auxin-induced protein 15A-like [S...	146	5e-44	8.15939	20.2151	19.5082	18.9181	GO:0016049	"cell growth"	GO:0005634	"nucleus"	-	-	"Plant hormone signal transduction"	-	-	-	-
snap_masked-Contig_7969-processed-gene-0.55-mRNA-1	gb|OCH93987.1| hypothetical protein OBBRIDRAFT_853569 [Obba rivu...	40	0.87	0.252874	0.579118	0.64212	0.383129	-	-	-	-	-	-	-	-	-	-	-
maker-Contig_9523-snap-gene-0.72-mRNA-1	ref|XP_011072043.1| PREDICTED: NAC domain-containing protein 86 ...	390	e-136	1.98855	3.64327	3.6068	5.09317	GO:0010150	"leaf senescence"	GO:0005737	"cytoplasm"	GO:0044212	"transcription regulatory region DNA binding"	-	-	-	-	-
maker-Contig_4250-snap-gene-0.114-mRNA-1	gb|KZV33203.1| hypothetical protein F511_16237 [Dorcoceras hygro...	137	2e-36	8.01686	12.0841	8.77738	271.637	GO:0006355	"regulation of transcription	GO:0005634	"nucleus"	GO:0043565	"sequence-specific DNA binding"	-	-	-	-	-
maker-Contig_12343-augustus-gene-0.63-mRNA-1	gb|EYU25937.1| hypothetical protein MIMGU_mgv1a006620mg [Erythra...	462	e-160	10.1538	9.14116	11.1348	9.60769	GO:0015812	"gamma-aminobutyric acid transport"	GO:0016020	"membrane"	GO:0015186	"L-glutamine transmembrane transporter activity"	"Proximal tubule bicarbonate reclamation"	-	-	-	-
augustus_masked-Contig_6042-processed-gene-0.45-mRNA-1	ref|XP_011095644.1| PREDICTED: photosystem I reaction center sub...	242	4e-80	1165.16	879.305	84.9213	38.5479	GO:0050821	"protein stabilization"	GO:0009535	"chloroplast thylakoid membrane"	GO:0005515	"protein binding"	"Photosynthesis"	-	-	-	-
maker-Contig_2433-snap-gene-0.37-mRNA-1	ref|XP_014497624.1| PREDICTED: probable mediator of RNA polymera...	538	0	11.4103	15.2107	12.4792	16.0836	GO:0042493	"response to drug"	GO:0031982	"vesicle"	GO:0051087	"chaperone binding"	"Toxoplasmosis"	"Non-chaperoninmolecularchaperoneATPase."	-	mmu-miR-1897-5p,mmu-miR-1897-5p	-0.645,-0.552
maker-Contig_2716-snap-gene-0.78-mRNA-1	ref|XP_011100958.1| PREDICTED: mitogen-activated protein kinase ...	581	0	4.75515	10.7192	9.09832	23.1204	GO:0006468	"protein phosphorylation"	GO:0009504	"cell plate"	GO:0004672	"protein kinase activity"	"Vascular smooth muscle contraction"	"Mitogen-activatedproteinkinase."	-	mmu-miR-741-3p	-0.517
maker-Contig_2095-augustus-gene-0.57-mRNA-1	ref|XP_011078916.1| PREDICTED: nuclear pore complex protein NUP9...	1373	0	10.6909	12.0242	21.2151	15.9778	GO:0060391	"positive regulation of SMAD protein import into nucleus"	GO:0031965	"nuclear membrane"	GO:0005515	"protein binding"	"RNA transport"	-	-	-	-
maker-Contig_9593-snap-gene-0.85-mRNA-1	ref|XP_022852924.1| topless-related protein 4-like [Olea europae...	178	6e-52	6.08947	7.33445	5.31794	6.9481	GO:0006406	"mRNA export from nucleus"	GO:0005829	"cytosol"	GO:0003723	"RNA binding"	"Ribosome biogenesis in eukaryotes"	-	-	-	-
snap_masked-Contig_10535-processed-gene-0.19-mRNA-1	gb|EYU32332.1| hypothetical protein MIMGU_mgv1a010148mg [Erythra...	352	e-119	9.84963	12.1558	13.4981	12.2978	GO:0019933	"cAMP-mediated signaling"	GO:0005887	"integral to plasma membrane"	GO:0005515	"protein binding"	"Vibrio cholerae infection"	-	-	-	-
augustus_masked-Contig_12429-processed-gene-0.42-mRNA-1	gb|KDO76466.1| hypothetical protein CISIN_1g015351mg [Citrus sin...	125	1e-32	5.31034	7.29689	10.1822	9.76979	GO:0000245	"spliceosomal complex assembly"	GO:0071008	"U2-type post-mRNA release spliceosomal complex"	GO:0000386	"second spliceosomal transesterification activity"	"Spliceosome"	-	-	-	-
snap_masked-Contig_9322-processed-gene-0.89-mRNA-1	ref|XP_011074320.1| PREDICTED: uncharacterized protein At3g49720...	293	2e-96	9.60387	9.9779	9.13452	5.50092	GO:0040007	"growth"	GO:0005774	"vacuolar membrane"	-	-	-	-	-	-	-
maker-Contig_7501-snap-gene-0.94-mRNA-1	ref|XP_007011317.1| Basic-leucine zipper transcription factor fa...	82	5e-16	146.822	55.8092	15.8343	12.0244	-	-	GO:0048471	"perinuclear region of cytoplasm"	GO:0003700	"sequence-specific DNA binding transcription factor activity"	-	-	-	-	-
maker-Contig_1748-snap-gene-0.65-mRNA-1	ref|XP_011069427.1| PREDICTED: replication factor C subunit 3 [S...	541	0	35.0862	33.0532	33.5737	33.3801	GO:0006298	"mismatch repair"	GO:0043596	"nuclear replication fork"	GO:0016887	"ATPase activity"	"Mismatch repair"	"DNA-directedDNApolymerase."	-	-	-
snap_masked-Contig_8295-processed-gene-0.78-mRNA-1	ref|XP_011088563.1| PREDICTED: eukaryotic translation initiation...	355	e-117	11.8258	13.6725	12.3507	12.9082	GO:0045944	"positive regulation of transcription from RNA polymerase II promoter"	GO:0005852	"eukaryotic translation initiation factor 3 complex"	GO:0042803	"protein homodimerization activity"	-	-	-	nov-miR-695	-0.533
maker-Contig_572-snap-gene-1.88-mRNA-1	ref|XP_011073936.1| PREDICTED: auxin-induced protein PCNT115-lik...	523	0	238.466	149.784	88.9266	97.5762	GO:0046686	"response to cadmium ion"	GO:0005886	"plasma membrane"	GO:0016491	"oxidoreductase activity"	"Linoleic acid metabolism"	"Versiconalhemiacetalacetatereductase."	-	-	-
maker-Contig_7215-snap-gene-1.102-mRNA-1	gb|PIN18128.1| hypothetical protein CDL12_09200 [Handroanthus im...	985	0	4.52908	9.27281	14.6387	26.6703	GO:0051216	"cartilage development"	GO:0016604	"nuclear body"	GO:0001105	"RNA polymerase II transcription coactivator activity"	-	"Magnesiumchelatase."	3,8-divinyl-chlorophyllide <i>a</i> biosynthesis I (aerobic, light-dependent),3,8-divinyl-chlorophyllide <i>a</i> biosynthesis III (aerobic, light independent)	bmo-miR-3323,bmo-miR-3323	-0.647,-0.844
snap_masked-Contig_387-processed-gene-2.49-mRNA-1	gb|PIN07621.1| hypothetical protein CDL12_19805 [Handroanthus im...	74	1e-15	13.9727	21.5109	51.6725	27.2467	-	-	GO:0005739	"mitochondrion"	-	-	-	-	-	-	-
maker-Contig_911-snap-gene-0.73-mRNA-1	ref|XP_011095664.1| PREDICTED: COP9 signalosome complex subunit ...	450	e-157	17.2497	25.2931	32.0998	29.3029	GO:0033209	"tumor necrosis factor-mediated signaling pathway"	GO:0070062	"extracellular vesicular exosome"	GO:0042803	"protein homodimerization activity"	"Proteasome"	"Ubiquitinylhydrolase1."	-	-	-
augustus_masked-Contig_2078-processed-gene-0.23-mRNA-1	ref|XP_011077433.1| PREDICTED: 60S ribosomal protein L23a [Sesam...	219	5e-71	147.515	283.976	396.223	337.697	GO:0006413	"translational initiation"	GO:0009506	"plasmodesma"	GO:0003735	"structural constituent of ribosome"	"Ribosome"	-	-	-	-
snap_masked-Contig_4250-processed-gene-0.86-mRNA-1	ref|XP_011088065.1| PREDICTED: zinc finger protein AZF2-like [Se...	158	3e-44	4.5186	4.74017	5.28758	16.8577	GO:0010117	"photoprotection"	GO:0005634	"nucleus"	GO:0003677	"DNA binding"	"Pathways in cancer"	"Histone-lysineN-methyltransferase."	26,27-dehydrozymosterol metabolism	-	-
maker-Contig_7483-augustus-gene-0.52-mRNA-1	gb|PIN01227.1| hypothetical protein CDL12_26264 [Handroanthus im...	465	e-161	11.315	14.8568	32.5631	26.0008	GO:0032330	"regulation of chondrocyte differentiation"	GO:0005654	"nucleoplasm"	-	-	-	-	-	nov-miR-298	-0.669
maker-Contig_5533-augustus-gene-0.67-mRNA-1	gb|PIN21747.1| hypothetical protein CDL12_05557 [Handroanthus im...	802	0	12.1667	16.3381	16.4791	18.1345	GO:0003223	"ventricular compact myocardium morphogenesis"	GO:0000331	"contractile vacuole"	GO:0003723	"RNA binding"	"Vascular smooth muscle contraction"	"RING-typeE3ubiquitintransferase."	-	-	-
augustus_masked-Contig_6341-processed-gene-0.41-mRNA-1	ref|XP_011098911.1| PREDICTED: protein BEARSKIN1 [Sesamum indicum]	366	e-121	5.54941	7.70127	8.53307	9.03538	GO:0010455	"positive regulation of cell fate commitment"	GO:0005634	"nucleus"	GO:0005515	"protein binding"	-	-	-	nov-miR-61	-0.967
maker-Contig_9552-snap-gene-0.91-mRNA-1	ref|XP_011080537.1| PREDICTED: fimbrin-2 [Sesamum indicum]	1091	0	5.08049	7.0028	4.90887	4.14847	GO:0051639	"actin filament network formation"	GO:0005773	"vacuole"	GO:0030674	"protein binding	"Arrhythmogenic right ventricular cardiomyopathy (ARVC)"	-	-	-	-
maker-Contig_7432-augustus-gene-0.73-mRNA-1	gb|EYU44859.1| hypothetical protein MIMGU_mgv1a010507mg [Erythra...	555	0	158.209	182.836	189.051	150.853	GO:0006626	"protein targeting to mitochondrion"	GO:0005746	"mitochondrial respiratory chain"	GO:0005515	"protein binding"	"Cardiac muscle contraction"	-	-	-	-
maker-Contig_1004-snap-gene-0.71-mRNA-1	ref|XP_011071816.1| PREDICTED: rac-like GTP-binding protein ARAC...	324	e-111	21.471	24.1314	36.0638	21.9605	GO:0009860	"pollen tube growth"	GO:0009531	"secondary cell wall"	GO:0032794	"GTPase activating protein binding"	"Neurotrophin signaling pathway"	"Non-specificserine/threonineproteinkinase."	-	mmu-miR-3062-5p	-0.523
augustus_masked-Contig_12341-processed-gene-1.31-mRNA-1	ref|XP_011096589.1| PREDICTED: piriformospora indica-insensitive...	185	6e-52	10.8646	9.29314	6.88525	6.34642	GO:0042659	"regulation of cell fate specification"	GO:0090406	"pollen tube"	GO:0042803	"protein homodimerization activity"	"Plant-pathogen interaction"	"Non-specificserine/threonineproteinkinase."	-	-	-
maker-Contig_4545-snap-gene-0.86-mRNA-1	ref|XP_010095103.1| GDSL esterase/lipase [Morus notabilis] >gi|5...	224	6e-70	3.78189	5.4226	6.62093	7.72297	GO:0042538	"hyperosmotic salinity response"	GO:0048046	"apoplast"	GO:0050525	"cutinase activity"	-	"Acetylajmalineesterase."	ajmaline and sarpagine biosynthesis	ptc-miR478h,ptc-miR478h	-0.959,-0.855
maker-Contig_9552-augustus-gene-0.89-mRNA-1	ref|XP_011089619.1| PREDICTED: probable sodium/metabolite cotran...	417	e-142	81.4879	63.339	29.4065	16.162	GO:0019761	"glucosinolate biosynthetic process"	GO:0005634	"nucleus"	GO:0008508	"bile acid:sodium symporter activity"	"Bile secretion"	-	-	-	-
snap_masked-Contig_9755-processed-gene-0.32-mRNA-1	ref|XP_022888597.1| protein OSB2, chloroplastic-like [Olea europ...	173	3e-48	2.98919	3.04253	4.27715	5.61922	GO:0000002	"mitochondrial genome maintenance"	GO:0009508	"plastid chromosome"	GO:0003697	"single-stranded DNA binding"	-	-	-	-	-
maker-Contig_11256-snap-gene-0.57-mRNA-1	ref|XP_011077583.1| PREDICTED: protein NRT1/ PTR FAMILY 8.1-like...	883	0	6.22143	8.89571	8.14433	7.67748	GO:0009737	"response to abscisic acid stimulus"	GO:0005774	"vacuolar membrane"	GO:0042936	"dipeptide transporter activity"	"Protein digestion and absorption"	-	-	-	-
maker-Contig_7447-augustus-gene-0.85-mRNA-1	ref|XP_011097444.1| PREDICTED: mitochondrial carnitine/acylcarni...	488	e-172	44.5804	31.6035	11.8648	12.219	GO:0006839	"mitochondrial transport"	GO:0005829	"cytosol"	GO:0005215	"transporter activity"	-	-	-	-	-
augustus_masked-Contig_6438-processed-gene-0.11-mRNA-1	emb|CDH92856.1| omega-6 fatty acid desaturase, partial [Sesamum ...	335	e-113	9.41468	11.5645	16.6622	11.7427	GO:0036109	"alpha-linolenic acid metabolic process"	GO:0009507	"chloroplast"	GO:0016717	"oxidoreductase activity	"Biosynthesis of unsaturated fatty acids"	"Acyl-lipidDelta(12)-acetylenase."	crepenynate biosynthesis	-	-
augustus_masked-Contig_2239-processed-gene-1.3-mRNA-1	gb|KDO70931.1| hypothetical protein CISIN_1g0167812mg [Citrus si...	439	e-152	8.0885	8.14007	5.82698	5.29319	GO:0080167	"response to karrikin"	GO:0016020	"membrane"	GO:0016491	"oxidoreductase activity"	"Biosynthesis of unsaturated fatty acids"	"Acyl-CoA(9+3)-desaturase."	sorgoleone biosynthesis	-	-
augustus_masked-Contig_1104-processed-gene-0.19-mRNA-1	ref|XP_011083993.1| PREDICTED: CBL-interacting serine/threonine-...	733	0	7.13627	16.9758	85.5393	46.7752	GO:0007275	"multicellular organismal development"	GO:0005737	"cytoplasm"	GO:0004674	"protein serine/threonine kinase activity"	"Meiosis - yeast"	"Non-specificserine/threonineproteinkinase."	-	nov-miR-696	-0.721
augustus_masked-Contig_5689-processed-gene-0.25-mRNA-1	ref|XP_011101640.1| PREDICTED: cytochrome P450 77A2-like [Sesamu...	689	0	4.25756	6.70832	4.20093	5.0745	GO:0048316	"seed development"	GO:0005794	"Golgi apparatus"	GO:0046409	"p-coumarate 3-hydroxylase activity"	"Phenylalanine metabolism"	"(+)-menthofuransynthase."	menthol biosynthesis	-	-
maker-Contig_2095-snap-gene-0.60-mRNA-1	ref|XP_012857277.1| PREDICTED: zeatin O-xylosyltransferase-like ...	525	0	31.4495	9.59228	5.13382	7.86932	GO:0051707	"response to other organism"	GO:0005829	"cytosol"	GO:0050275	"scopoletin glucosyltransferase activity"	"Zeatin biosynthesis"	"Trans-zeatinO-beta-D-glucosyltransferase."	cytokinin-<i>O</i>-glucosides biosynthesis	-	-
maker-Contig_11860-snap-gene-0.76-mRNA-1	ref|XP_011072400.1| PREDICTED: zinc phosphodiesterase ELAC prote...	1229	0	37.9956	56.3568	54.2437	58.9301	GO:0030307	"positive regulation of cell growth"	GO:0005634	"nucleus"	GO:0003723	"RNA binding"	"RNA transport"	"RibonucleaseZ."	-	bta-miR-6529a,mdo-miR-7385e-3p	-0.978,-0.979
maker-Contig_2425-snap-gene-0.64-mRNA-1	ref|XP_011086845.1| PREDICTED: serine/threonine-protein kinase P...	810	0	20.1727	27.7191	32.6668	27.9984	GO:0040007	"growth"	GO:0005886	"plasma membrane"	GO:0004672	"protein kinase activity"	"Plant-pathogen interaction"	"Non-specificserine/threonineproteinkinase."	-	-	-
maker-Contig_2069-augustus-gene-0.88-mRNA-1	gb|PIM98587.1| hypothetical protein CDL12_28930 [Handroanthus im...	253	9e-82	4.43088	7.23846	8.35811	27.0021	GO:0045786	"negative regulation of cell cycle"	GO:0005634	"nucleus"	GO:0004861	"cyclin-dependent protein kinase inhibitor activity"	-	-	-	-	-
augustus_masked-Contig_1670-processed-gene-0.31-mRNA-1	gb|PIM97430.1| hypothetical protein CDL12_30100 [Handroanthus im...	102	1e-26	14.6034	17.6776	43.5151	25.8133	GO:0010047	"fruit dehiscence"	GO:0005737	"cytoplasm"	GO:0005515	"protein binding"	-	-	-	mtr-miR5282	-0.724
augustus_masked-Contig_4370-processed-gene-0.31-mRNA-1	dbj|GAV64779.1| Ribosomal_S14 domain-containing protein [Cephalo...	128	3e-37	271.426	452.627	482.43	580.481	GO:0006364	"rRNA processing"	GO:0005654	"nucleoplasm"	GO:0008270	"zinc ion binding"	"Ribosome"	-	-	-	-
augustus_masked-Contig_10976-processed-gene-0.38-mRNA-1	gb|KIE02350.1| hypothetical protein MAJ_01384, partial [Metarhiz...	42	0.083	2.22529	2.29331	1.51357	1.96673	-	-	-	-	-	-	-	-	-	-	-
maker-Contig_11995-snap-gene-0.91-mRNA-1	ref|XP_011097098.1| PREDICTED: myb-related protein 308-like [Ses...	283	3e-93	13.0049	13.0384	12.1086	7.88151	GO:0042335	"cuticle development"	GO:0005634	"nucleus"	GO:0043565	"sequence-specific DNA binding"	-	-	-	-	-
genemark-Contig_10197-processed-gene-0.13-mRNA-1	gb|OSS45840.1| hypothetical protein B5807_09718 [Epicoccum nigrum]	45	0.28	0	0	0	0	GO:0044267	"cellular protein metabolic process"	GO:0031012	"extracellular matrix"	GO:0050750	"low-density lipoprotein particle receptor binding"	-	-	-	-	-
genemark-Contig_1004-processed-gene-0.1-mRNA-1	ref|WP_086661586.1| hypothetical protein [Lentzea kentuckyensis]	48	0.036	22.9908	8.93142	1.72979	0.946094	-	-	-	-	-	-	-	-	-	-	-
maker-Contig_987-snap-gene-0.101-mRNA-1	gb|PIN00586.1| Ubiquitin-like protein [Handroanthus impetiginosus]	610	0	48.3712	54.9337	81.9477	71.4105	GO:0016241	"regulation of macroautophagy"	GO:0031595	"nuclear proteasome complex"	GO:0019904	"protein domain specific binding"	"Protein processing in endoplasmic reticulum"	"Ubiquitinylhydrolase1."	-	hvsa-miR-HSTR2-3p,hvsa-miR-HSTR2-3p	-0.890,-0.791
maker-Contig_2239-snap-gene-1.128-mRNA-1	ref|XP_011080228.1| PREDICTED: LOW QUALITY PROTEIN: nucleolar co...	928	0	8.95542	15.0816	17.3096	16.1267	GO:2001243	"negative regulation of intrinsic apoptotic signaling pathway"	GO:0005634	"nucleus"	GO:0031491	"nucleosome binding"	-	-	-	oan-miR-1422m-3p,oan-miR-1422m-3p,oan-miR-1422m-3p	-0.703,-0.915,-0.958
augustus_masked-Contig_12429-processed-gene-0.57-mRNA-1	ref|XP_011086388.1| PREDICTED: RING-H2 finger protein ATL52-like...	334	e-111	15.5554	17.2678	14.5381	15.3847	GO:0009793	"embryo development ending in seed dormancy"	GO:0005886	"plasma membrane"	GO:0004842	"ubiquitin-protein ligase activity"	-	"RING-typeE3ubiquitintransferase."	-	-	-
maker-Contig_7743-augustus-gene-0.58-mRNA-1	ref|XP_011082583.1| PREDICTED: sulfate transporter 3.1-like [Ses...	1039	0	11.1437	22.9093	13.6315	31.883	GO:0006811	"ion transport"	GO:0012506	"vesicle membrane"	GO:0019001	"guanyl nucleotide binding"	-	-	-	hma-miR-3009	-0.514
snap_masked-Contig_7141-processed-gene-0.61-mRNA-1	ref|XP_009608920.1| PREDICTED: photosystem I reaction center sub...	91	1e-21	3.19589	3.57821	5.15257	3.76608	GO:0071472	"cellular response to salt stress"	GO:0009507	"chloroplast"	GO:0005515	"protein binding"	"Photosynthesis"	"RING-typeE3ubiquitintransferase."	-	-	-
maker-Contig_505-augustus-gene-0.64-mRNA-1	ref|XP_019153442.1| PREDICTED: uncharacterized protein LOC109149...	137	2e-33	0.445057	0.896938	0.58121	0.94403	GO:0021680	"cerebellar Purkinje cell layer development"	GO:0005903	"brush border"	GO:0030898	"actin-dependent ATPase activity"	"Tight junction"	-	-	-	-
augustus_masked-Contig_7432-processed-gene-0.31-mRNA-1	gb|PIN18376.1| Prohibitin [Handroanthus impetiginosus]	249	2e-80	25.825	44.0959	58.9495	50.7505	GO:0010942	"positive regulation of cell death"	GO:0030061	"mitochondrial crista"	GO:0042826	"histone deacetylase binding"	-	-	-	-	-
augustus_masked-Contig_1959-processed-gene-0.19-mRNA-1	emb|SEI37029.1| YALIA101S19e00166g1_1 [Yarrowia lipolytica]	39	1.8	0	0	0	0	-	-	-	-	-	-	-	-	-	-	-
augustus_masked-Contig_6775-processed-gene-0.9-mRNA-1	ref|XP_022884317.1| putative glycosyltransferase 7 [Olea europae...	223	7e-68	1.263	3.80152	6.54516	5.01174	GO:0051070	"galactomannan biosynthetic process"	GO:0005783	"endoplasmic reticulum"	GO:0042803	"protein homodimerization activity"	"Various types of N-glycan biosynthesis"	"Xyloglucan6-xylosyltransferase."	xyloglucan biosynthesis	cin-miR-4003b-3p,hsa-miR-670-3p	-0.895,-0.864
maker-Contig_2165-augustus-gene-0.64-mRNA-1	gb|EYU21597.1| hypothetical protein MIMGU_mgv1a013070mg [Erythra...	275	2e-91	75.9992	69.5334	117.939	67.4307	GO:0033572	"transferrin transport"	GO:0005886	"plasma membrane"	GO:0008553	"hydrogen-exporting ATPase activity	"Oxidative phosphorylation"	-	-	-	-
genemark-Contig_5286-processed-gene-0.3-mRNA-1	gb|PIN00007.1| Molecular chaperones GRP78/BiP/KAR2, HSP70 superf...	129	3e-32	0	0	0	0	GO:0035437	"maintenance of protein localization in endoplasmic reticulum"	GO:0030496	"midbody"	GO:0016887	"ATPase activity"	"Prion diseases"	"Non-chaperoninmolecularchaperoneATPase."	-	-	-
maker-Contig_2078-augustus-gene-0.84-mRNA-1	ref|XP_011087366.1| PREDICTED: cytochrome P450 78A5 [Sesamum ind...	537	0	9.5232	7.35797	6.97899	5.58684	GO:0071281	"cellular response to iron ion"	GO:0005783	"endoplasmic reticulum"	GO:0047084	"methyltetrahydroprotoberberine 14-monooxygenase activity"	"Phenylalanine metabolism"	"3,9-dihydroxypterocarpan6A-monooxygenase."	glyceollin biosynthesis I	-	-
maker-Contig_11564-snap-gene-0.107-mRNA-1	gb|PIN05028.1| hypothetical protein CDL12_22430 [Handroanthus im...	662	0	13.0646	21.0097	9.08792	31.9752	GO:0000966	"RNA 5{prime}-end processing"	GO:0016020	"membrane"	GO:0004016	"adenylate cyclase activity"	-	-	-	-	-
augustus_masked-Contig_7207-processed-gene-0.41-mRNA-1	gb|PIN19034.1| NADH-cytochrome b-5 reductase [Handroanthus impet...	86	9e-18	5.78575	4.89239	4.03618	11.0137	GO:0015701	"bicarbonate transport"	GO:0070062	"extracellular vesicular exosome"	GO:0071949	"FAD binding"	"Amino sugar and nucleotide sugar metabolism"	"Nitratereductase(NADH)."	Inorganic Nitrogen Assimilation,nitrate reduction II (assimilatory)	-	-
maker-Contig_11756-snap-gene-1.83-mRNA-1	ref|XP_011096338.1| PREDICTED: auxin-repressed 12.5 kDa protein ...	156	4e-47	26.7586	60.1441	224.358	222.772	GO:0009744	"response to sucrose stimulus"	-	-	-	-	-	-	-	-	-
maker-Contig_584-snap-gene-0.145-mRNA-1	ref|XP_011082272.1| PREDICTED: trihelix transcription factor GT-...	236	6e-75	13.5934	16.534	21.3132	16.7814	GO:0006351	"transcription	GO:0005730	"nucleolus"	GO:0001158	"enhancer sequence-specific DNA binding"	-	-	-	-	-
maker-Contig_4277-snap-gene-0.49-mRNA-1	ref|XP_011089910.1| PREDICTED: double-stranded RNA-binding prote...	382	e-127	4.48866	9.53209	12.375	7.62511	GO:0009733	"response to auxin stimulus"	GO:0005737	"cytoplasm"	GO:0003725	"double-stranded RNA binding"	-	-	-	-	-
maker-Contig_2475-augustus-gene-0.54-mRNA-1	ref|XP_021838800.1| protein MAINTENANCE OF MERISTEMS-like [Spina...	234	8e-69	0.0787248	0	0.14279	0.0795173	GO:0010073	"meristem maintenance"	GO:0005634	"nucleus"	-	-	-	"Protein-serine/threoninephosphatase."	-	-	-
snap_masked-Contig_9953-processed-gene-0.55-mRNA-1	emb|CAE17317.1| villin 2 [Nicotiana tabacum]	214	6e-65	14.1609	22.354	31.9225	27.5853	GO:0051693	"actin filament capping"	GO:0005737	"cytoplasm"	GO:0005515	"protein binding"	"Regulation of actin cytoskeleton"	"Non-specificserine/threonineproteinkinase."	-	-	-
maker-Contig_7432-snap-gene-0.78-mRNA-1	ref|XP_011098835.1| PREDICTED: transcription factor GTE8 [Sesamu...	712	0	17.7989	29.0532	30.1068	47.2371	GO:0051365	"cellular response to potassium ion starvation"	GO:0005634	"nucleus"	GO:0005515	"protein binding"	-	"Non-specificprotein-tyrosinekinase."	-	-	-
maker-Contig_11839-augustus-gene-0.113-mRNA-1	gb|EYU31855.1| hypothetical protein MIMGU_mgv1a013180mg [Erythra...	200	2e-62	24.8027	76.9745	91.4868	40.3882	GO:0048367	"shoot development"	GO:0005634	"nucleus"	GO:0005515	"protein binding"	-	-	-	mtr-miR2616	-0.611
augustus_masked-Contig_626-processed-gene-0.20-mRNA-1	gb|PHT26158.1| hypothetical protein CQW23_34230 [Capsicum baccatum]	155	4e-46	2070.48	517.268	1158.65	1019.28	GO:0016567	"protein ubiquitination"	GO:0005887	"integral to plasma membrane"	GO:0004842	"ubiquitin-protein ligase activity"	-	-	-	-	-
augustus_masked-Contig_7244-processed-gene-2.39-mRNA-1	ref|XP_020554806.1| pentatricopeptide repeat-containing protein ...	912	0	11.8326	12.141	11.415	8.14179	GO:0009651	"response to salt stress"	GO:0005739	"mitochondrion"	GO:0003729	"mRNA binding"	-	"RibonucleaseP."	-	-	-
maker-Contig_3309-snap-gene-0.107-mRNA-1	ref|XP_018853350.1| PREDICTED: (3S,6E)-nerolidol synthase 1-like...	89	8e-21	0.388131	0.355552	0.140797	0.196019	GO:0051762	"sesquiterpene biosynthetic process"	GO:0009570	"chloroplast stroma"	GO:0050551	"myrcene synthase activity"	"Monoterpenoid biosynthesis"	"(E)-beta-ocimenesynthase."	monoterpene biosynthesis	-	-
augustus_masked-Contig_11351-processed-gene-0.20-mRNA-1	gb|AHV84766.1| histone 4, partial [Codiaeum variegatum]	162	3e-50	58.7347	27.1963	65.1999	53.4907	GO:0060964	"regulation of gene silencing by miRNA"	GO:0070062	"extracellular vesicular exosome"	GO:0042393	"histone binding"	"Systemic lupus erythematosus"	-	-	-	-
snap_masked-Contig_9115-processed-gene-0.65-mRNA-1	ref|XP_011101573.1| PREDICTED: tubby-like F-box protein 8 [Sesam...	101	1e-23	25.2484	31.1655	52.1599	35.2282	GO:0006355	"regulation of transcription	GO:0005829	"cytosol"	GO:0003700	"sequence-specific DNA binding transcription factor activity"	-	-	-	-	-
maker-Contig_9115-snap-gene-0.94-mRNA-1	ref|XP_021662650.1| tubby-like F-box protein 8 isoform X2 [Hevea...	229	9e-72	19.977	18.416	20.5478	14.1758	GO:0050766	"positive regulation of phagocytosis"	GO:0009536	"plastid"	GO:0003700	"sequence-specific DNA binding transcription factor activity"	-	-	-	gga-miR-1684a-3p,gga-miR-1684a-3p,gga-miR-1684a-3p	-0.984,-0.992,-0.949
augustus_masked-Contig_9220-processed-gene-0.11-mRNA-1	gb|PIN02675.1| hypothetical protein CDL12_24808 [Handroanthus im...	64	2e-11	101.828	78.9595	5.97764	4.05438	-	-	-	-	-	-	-	-	-	-	-
augustus_masked-Contig_2095-processed-gene-0.24-mRNA-1	ref|XP_011078917.1| PREDICTED: probable sugar phosphate/phosphat...	527	0	15.8552	12.231	11.1247	15.3299	GO:0072334	"UDP-galactose transmembrane transport"	GO:0005768	"endosome"	GO:0005460	"UDP-glucose transmembrane transporter activity"	-	-	-	-	-
maker-Contig_7501-snap-gene-0.96-mRNA-1	gb|OMO90018.1| Appr-1-p processing [Corchorus olitorius]	268	5e-89	13.9857	47.7452	51.14	58.8606	GO:0060702	"negative regulation of endoribonuclease activity"	GO:0005730	"nucleolus"	GO:0019213	"deacetylase activity"	"Systemic lupus erythematosus"	"RNA-directedRNApolymerase."	-	-	-
maker-Contig_6586-snap-gene-0.43-mRNA-1	dbj|GAU50669.1| hypothetical protein TSUD_389780, partial [Trifo...	135	2e-39	104.742	143.749	248.573	181.365	GO:0006412	"translation"	GO:0005840	"ribosome"	GO:0003735	"structural constituent of ribosome"	"Ribosome"	-	-	gma-miR482c-5p,gma-miR482c-5p,gma-miR482c-5p	-0.872,-0.706,-0.794
snap_masked-Contig_584-processed-gene-0.83-mRNA-1	ref|WP_029145285.1| transcriptional regulator [Microbacterium lu...	35	2.8	6.47658	11.6377	10.482	19.1221	-	-	-	-	-	-	-	-	-	-	-
augustus_masked-Contig_6864-processed-gene-0.27-mRNA-1	gb|PIN03194.1| hypothetical protein CDL12_24287 [Handroanthus im...	426	e-145	3.588	4.63144	8.20384	4.77726	GO:0009938	"negative regulation of gibberellic acid mediated signaling pathway"	GO:0005634	"nucleus"	GO:0042803	"protein homodimerization activity"	"Plant hormone signal transduction"	-	-	api-miR-3044,api-miR-3044	-0.619,-0.597
augustus_masked-Contig_12902-processed-gene-0.31-mRNA-1	ref|XP_022896584.1| putative RING-type E3 ubiquitin transferase ...	336	e-112	9.84262	11.6299	14.7476	13.6158	GO:0006974	"response to DNA damage stimulus"	GO:0042025	"host cell nucleus"	GO:0004842	"ubiquitin-protein ligase activity"	"Protein processing in endoplasmic reticulum"	"RING-typeE3ubiquitintransferase."	-	hco-miR-5945-3p	-0.652
augustus_masked-Contig_5533-processed-gene-0.23-mRNA-1	gb|PIN21745.1| hypothetical protein CDL12_05555 [Handroanthus im...	115	2e-29	9.41468	18.8169	28.098	17.7222	GO:2000014	"regulation of endosperm development"	GO:0005634	"nucleus"	GO:0043565	"sequence-specific DNA binding"	-	-	-	-	-
maker-Contig_9998-snap-gene-0.67-mRNA-1	ref|XP_003620833.1| Photosystem II reaction center protein K [Me...	156	1e-47	5.39464	5.09624	4.40311	11.0682	-	-	GO:0009536	"plastid"	-	-	"Photosynthesis"	-	-	-	-
maker-Contig_11492-augustus-gene-0.106-mRNA-1	gb|KKQ74262.1| hypothetical protein US94_C0009G0008 [Berkelbacte...	37	3.6	2.60776	2.54812	2.20729	2.19501	GO:0016925	"protein sumoylation"	GO:0005654	"nucleoplasm"	GO:0005515	"protein binding"	-	-	-	-	-
maker-Contig_5048-snap-gene-0.76-mRNA-1	ref|XP_003605589.1| Cytochrome b559 subunit alpha [Medicago trun...	219	2e-70	0.175681	0.160934	0.191188	0.532348	-	-	GO:0030096	"plasma membrane-derived thylakoid photosystem II"	-	-	"Photosynthesis"	-	-	osa-miR5506,osa-miR5506,osa-miR5506,osa-miR5506,osa-miR5506	-0.530,-0.834,-0.701,-0.937,-0.520
maker-Contig_2095-snap-gene-0.66-mRNA-1	gb|EYU18694.1| hypothetical protein MIMGU_mgv11b010420mg [Erythr...	102	8e-25	2.10817	3.21868	15.6774	4.08133	GO:0010037	"response to carbon dioxide"	GO:0009570	"chloroplast stroma"	GO:0016656	"monodehydroascorbate reductase (NADH) activity"	"Nitrogen metabolism"	"Carbonicanhydrase."	C4 photosynthetic carbon assimilation cycle, NAD-ME type,C4 photosynthetic carbon assimilation cycle, NADP-ME type,C4 photosynthetic carbon assimilation cycle, PEPCK type,carbon concentration mechanism (Chlamydomonas),CO<sub>2</sub> fixation into oxaloacetate (anaplerotic),cyanate degradation	-	-
snap_masked-Contig_6042-processed-gene-0.68-mRNA-1	***** No hits found ******	-	-	3.58917	2.95911	4.03618	5.07543	-	-	-	-	-	-	-	-	-	-	-
snap_masked-Contig_12402-processed-gene-0.62-mRNA-1	gb|PIM99368.1| Phosphoprotein phosphatase [Handroanthus impetigi...	55	2e-07	12.398	8.08118	7.43811	4.33483	GO:0006470	"protein dephosphorylation"	GO:0005886	"plasma membrane"	GO:0004721	"phosphoprotein phosphatase activity"	-	"Protein-serine/threoninephosphatase."	-	-	-
maker-Contig_4250-snap-gene-0.113-mRNA-1	gb|KZV56980.1| transcription initiation factor IIA subunit 2 [Do...	71	1e-19	1.75681	4.22451	4.77969	2.43993	GO:0051091	"positive regulation of sequence-specific DNA binding transcription factor activity"	GO:0005654	"nucleoplasm"	GO:0008134	"transcription factor binding"	"Basal transcription factors"	-	-	-	-
maker-Contig_9593-snap-gene-0.86-mRNA-1	ref|XP_012856425.1| PREDICTED: topless-related protein 4 isoform...	540	e-178	26.4409	14.6588	10.6347	9.9757	GO:0016575	"histone deacetylation"	GO:0070210	"Rpd3L-Expanded complex"	GO:0008656	"cysteine-type endopeptidase activator activity involved in apoptotic process"	"Ribosome biogenesis in eukaryotes"	"Non-specificserine/threonineproteinkinase."	-	-	-
augustus_masked-Contig_2097-processed-gene-0.13-mRNA-1	ref|XP_011101230.1| PREDICTED: ethylene-responsive transcription...	158	4e-41	6.39378	6.46002	10.2326	26.9723	GO:0009753	"response to jasmonic acid stimulus"	GO:0005886	"plasma membrane"	GO:0003700	"sequence-specific DNA binding transcription factor activity"	-	-	-	-	-
augustus_masked-Contig_8111-processed-gene-2.17-mRNA-1	ref|XP_017225143.1| PREDICTED: uncharacterized protein LOC108201...	108	8e-23	5.60473	4.5638	8.4037	3.3967	-	-	-	-	-	-	-	-	-	-	-
snap_masked-Contig_7397-processed-gene-0.22-mRNA-1	ref|XP_011081584.1| PREDICTED: polyadenylate-binding protein-int...	358	e-118	88.7835	58.7738	69.2272	68.3979	-	-	-	-	GO:0005524	"ATP binding"	-	-	-	-	-
maker-Contig_8593-snap-gene-0.120-mRNA-1	ref|XP_011077708.1| PREDICTED: raucaffricine-O-beta-D-glucosidas...	139	1e-35	29.8887	139.797	118.553	29.7488	GO:0051707	"response to other organism"	GO:0005829	"cytosol"	GO:0004338	"glucan exo-1,3-beta-glucosidase activity"	"Starch and sucrose metabolism"	"Vomilenineglucosyltransferase."	ajmaline and sarpagine biosynthesis	-	-
maker-Contig_11208-snap-gene-0.56-mRNA-1	gb|PIN21785.1| Transcription factor Abd-B, contains HOX domain [...	273	2e-79	10.3488	9.89109	14.4738	14.0783	GO:0000904	"cell morphogenesis involved in differentiation"	GO:0009505	"plant-type cell wall"	GO:0005199	"structural constituent of cell wall"	"Plant hormone signal transduction"	"Non-specificserine/threonineproteinkinase."	-	hsa-miR-1180-3p,hsa-miR-1180-3p,hsa-miR-1180-3p,hsa-miR-1180-3p,mmu-miR-1198-5p	-0.675,-0.808,-0.970,-0.965,-0.749
maker-Contig_5999-snap-gene-0.80-mRNA-1	gb|KZV52841.1| polygalacturonase [Dorcoceras hygrometricum]	258	1e-80	19.7959	11.8644	8.86178	8.66814	GO:0009901	"anther dehiscence"	GO:0031225	"anchored to membrane"	GO:0004650	"polygalacturonase activity"	"Pentose and glucuronate interconversions"	"Polygalacturonase."	homogalacturonan degradation	-	-
augustus_masked-Contig_2391-processed-gene-0.11-mRNA-1	gb|PIN22947.1| Dual specificity phosphatase [Handroanthus impeti...	694	0	7.44268	9.42632	8.30418	9.79568	GO:0009416	"response to light stimulus"	GO:0005737	"cytoplasm"	GO:0005509	"calcium ion binding"	"Regulation of actin cytoskeleton"	"Protein-tyrosine-phosphatase."	-	nov-miR-170	-0.85
maker-Contig_10008-snap-gene-0.55-mRNA-1	ref|XP_011077383.1| PREDICTED: floral homeotic protein APETALA 2...	422	e-142	3.95069	2.69584	5.82029	2.28026	GO:0006629	"lipid metabolic process"	GO:0005634	"nucleus"	GO:0003700	"sequence-specific DNA binding transcription factor activity"	-	-	-	-	-
snap_masked-Contig_6286-processed-gene-0.53-mRNA-1	gb|AFK40075.1| unknown [Lotus japonicus]	192	1e-59	21.1175	27.5613	42.833	35.8942	GO:0034605	"cellular response to heat"	GO:0043209	"myelin sheath"	GO:0051879	"Hsp90 protein binding"	"Prion diseases"	"RING-typeE3ubiquitintransferase."	-	stu-miR8049-3p	-0.934
maker-Contig_4545-snap-gene-0.87-mRNA-1	ref|XP_020549848.1| GDSL esterase/lipase At1g29670-like, partial...	145	4e-38	5.22261	7.69636	6.34257	6.07794	GO:0009627	"systemic acquired resistance"	GO:0090406	"pollen tube"	GO:0016298	"lipase activity"	-	-	-	-	-
augustus_masked-Contig_12429-processed-gene-0.43-mRNA-1	ref|XP_022856661.1| crooked neck-like protein 1 isoform X4 [Olea...	132	7e-35	8.17452	8.89242	6.05428	7.0527	GO:0008366	"axon ensheathment"	GO:0071011	"precatalytic spliceosome"	GO:0000386	"second spliceosomal transesterification activity"	"Spliceosome"	"DNA-directedRNApolymerase."	-	-	-
augustus_masked-Contig_5120-processed-gene-0.28-mRNA-1	ref|XP_021767655.1| uncharacterized protein LOC110732049 [Chenop...	44	0.018	0.271376	0.248597	0.295331	0.411163	GO:0001745	"compound eye morphogenesis"	GO:0005634	"nucleus"	GO:0003705	"RNA polymerase II distal enhancer sequence-specific DNA binding transcription factor activity"	-	-	-	-	-
maker-Contig_4250-snap-gene-0.107-mRNA-1	ref|XP_011094482.1| PREDICTED: probable phytol kinase 1, chlorop...	301	e-101	26.6699	18.6691	13.508	30.7504	GO:0016487	"farnesol metabolic process"	GO:0009507	"chloroplast"	GO:0010276	"phytol kinase activity"	"N-Glycan biosynthesis"	"Farnesolkinase."	-	-	-
maker-Contig_8635-augustus-gene-1.85-mRNA-1	gb|PIM98659.1| hypothetical protein CDL12_28857 [Handroanthus im...	514	e-180	15.9261	17.637	38.8977	28.1512	GO:0048366	"leaf development"	GO:0005634	"nucleus"	-	-	"Homologous recombination"	"DNAhelicase."	-	ath-miR158a-5p,ath-miR158a-5p	-0.843,-0.578
augustus_masked-Contig_5421-processed-gene-0.31-mRNA-1	gb|JAT52220.1| Glycerol-3-phosphate acyltransferase 5, partial [...	181	4e-57	5.05747	9.11146	9.54007	8.3437	GO:0009908	"flower development"	GO:0005739	"mitochondrion"	GO:0016791	"phosphatase activity"	"Glycerolipid metabolism"	"Glycerol-3-phosphate1-O-acyltransferase."	CDP-diacylglycerol biosynthesis I,CDP-diacylglycerol biosynthesis II,CDP-diacylglycerol biosynthesis IV,diacylglycerol and triacylglycerol biosynthesis,phosphatidate biosynthesis (yeast),stigma estolide biosynthesis,triacylglycerol biosynthesis (Chlamydomonas)	nov-miR-30,dme-miR-958-3p	-0.900,-0.962
maker-Contig_5360-augustus-gene-0.60-mRNA-1	gb|PIN20969.1| hypothetical protein CDL12_06344 [Handroanthus im...	290	2e-94	8.53635	11.6295	9.40894	7.73795	GO:0031145	"anaphase-promoting complex-dependent proteasomal ubiquitin-dependent protein catabolic process"	GO:0042470	"melanosome"	GO:0005085	"guanyl-nucleotide exchange factor activity"	"Cell cycle"	-	-	-	-
maker-Contig_11887-snap-gene-1.83-mRNA-1	ref|XP_011090723.1| PREDICTED: ATP-dependent DNA helicase 2 subu...	739	0	7.58016	11.8472	9.52764	11.2832	GO:0051270	"regulation of cellular component movement"	GO:0070419	"nonhomologous end joining complex"	GO:0044212	"transcription regulatory region DNA binding"	"Non-homologous end-joining"	"DNAhelicase."	-	hsa-miR-3164	-0.725
maker-Contig_11756-augustus-gene-1.71-mRNA-1	ref|XP_011095065.1| PREDICTED: ferritin-3, chloroplastic [Sesamu...	360	e-122	432.661	90.8848	59.9373	68.2186	GO:0009409	"response to cold"	GO:0009579	"thylakoid"	GO:0005515	"protein binding"	"Mineral absorption"	"Ferroxidase."	-	-	-
maker-Contig_584-snap-gene-0.141-mRNA-1	gb|PIN13614.1| Lysophosphatidic acid acyltransferase endophilin/...	510	e-179	27.7076	22.6137	26.1059	23.15	GO:0030516	"regulation of axon extension"	GO:0005634	"nucleus"	GO:0051020	"GTPase binding"	"Endocytosis"	"Non-specificprotein-tyrosinekinase."	-	-	-
snap_masked-Contig_8273-processed-gene-0.108-mRNA-1	gb|PIN18769.1| putative E3 ubiquitin ligase [Handroanthus impeti...	320	e-103	13.1133	17.5092	22.1125	22.7177	GO:0014065	"phosphatidylinositol 3-kinase cascade"	GO:0005622	"intracellular"	GO:0003682	"chromatin binding"	"mRNA surveillance pathway"	"RING-typeE3ubiquitintransferase."	-	mmu-miR-150-3p	-0.936
maker-Contig_7244-augustus-gene-1.62-mRNA-1	gb|PIN24725.1| Sugar-phosphatase [Handroanthus impetiginosus]	442	e-149	202.223	138.363	10.8641	9.4122	GO:0016311	"dephosphorylation"	GO:0005829	"cytosol"	GO:0016791	"phosphatase activity"	-	"Sugar-phosphatase."	-	-	-
maker-Contig_11756-snap-gene-1.84-mRNA-1	gb|OSX76697.1| hypothetical protein BU14_0178s0013 [Porphyra umb...	59	1e-05	0.151152	0.242312	0.0548312	0.114505	GO:0048190	"wing disc dorsal/ventral pattern formation"	GO:0035060	"brahma complex"	GO:0005080	"protein kinase C binding"	-	"Non-specificserine/threonineproteinkinase."	-	-	-
maker-Contig_7244-snap-gene-2.121-mRNA-1	ref|XP_011081726.2| uncharacterized protein LOC105164705 [Sesamu...	140	2e-36	22.9876	30.1447	49.5765	47.8694	-	-	-	-	-	-	-	-	-	-	-
maker-Contig_6059-augustus-gene-1.116-mRNA-1	ref|XP_011080218.1| PREDICTED: formate--tetrahydrofolate ligase ...	1115	0	32.4261	64.8114	71.4843	45.9567	GO:0009735	"response to cytokinin stimulus"	GO:0009507	"chloroplast"	GO:0004488	"methylenetetrahydrofolate dehydrogenase (NADP+) activity"	"One carbon pool by folate"	"Methylenetetrahydrofolatedehydrogenase(NADP(+))."	folate transformations II,formate assimilation into 5,10-methylenetetrahydrofolate	gga-miR-6691-5p	-0.685
maker-Contig_3881-augustus-gene-0.38-mRNA-1	gb|EYU44683.1| hypothetical protein MIMGU_mgv1a000435mg [Erythra...	1823	0	16.1394	16.5294	13.4085	12.8392	GO:0006491	"N-glycan processing"	GO:0016020	"membrane"	GO:0004559	"alpha-mannosidase activity"	"Lysosome"	"Alpha-mannosidase."	-	smo-miR1088-3p	-0.615
maker-Contig_8635-augustus-gene-1.86-mRNA-1	ref|XP_011073475.1| PREDICTED: armadillo repeat-containing prote...	194	1e-57	9.90064	12.6974	15.3922	11.2861	GO:0006338	"chromatin remodeling"	GO:0005886	"plasma membrane"	GO:0031491	"nucleosome binding"	-	-	-	mdo-miR-7385e-3p	-0.687
maker-Contig_2727-augustus-gene-0.58-mRNA-1	gb|PIN09319.1| 60s ribosomal protein L15 [Handroanthus impetigin...	365	e-127	87.892	135.823	301.514	193.289	GO:0002181	"cytoplasmic translation"	GO:0005829	"cytosol"	GO:0003723	"RNA binding"	"Ribosome"	-	-	-	-
maker-Contig_387-snap-gene-0.58-mRNA-1	gb|EYU33079.1| hypothetical protein MIMGU_mgv1a007210mg [Erythra...	388	e-130	190.124	130.388	41.7558	26.6334	GO:2000766	"negative regulation of cytoplasmic translation"	GO:0005730	"nucleolus"	GO:0003735	"structural constituent of ribosome"	"Ribosome"	"4-hydroxy-3-methylbut-2-enyldiphosphatereductase."	methylerythritol phosphate pathway I,methylerythritol phosphate pathway II	-	-
maker-Contig_2095-augustus-gene-0.56-mRNA-1	ref|XP_011075356.1| PREDICTED: probable calcium-binding protein ...	287	1e-93	31.4558	41.0982	47.7775	54.0588	GO:0014032	"neural crest cell development"	GO:0016529	"sarcoplasmic reticulum"	GO:0046982	"protein heterodimerization activity"	"Apoptosis"	"Calpain-1."	-	ath-miR157a-5p,ath-miR157a-5p,bta-miR-2917,smo-miR1085-3p,nov-miR-676	-0.962,-0.982,-0.837,-0.835,-0.971
maker-Contig_12419-augustus-gene-0.76-mRNA-1	ref|XP_011085831.1| PREDICTED: uncharacterized protein LOC105167...	108	2e-25	2.1008	5.13188	5.58856	7.24998	-	-	-	-	-	-	-	-	-	-	-
maker-Contig_8111-snap-gene-2.93-mRNA-1	ref|XP_011093147.1| PREDICTED: actin-depolymerizing factor 10-li...	187	9e-59	7.91213	8.38048	9.14868	7.36743	GO:0030587	"sorocarp development"	GO:0009507	"chloroplast"	GO:0005515	"protein binding"	"Regulation of actin cytoskeleton"	-	-	-	-
maker-Contig_8111-augustus-gene-2.82-mRNA-1	ref|XP_011092029.1| PREDICTED: uncharacterized protein LOC105172...	43	0.004	53.0142	78.9168	88.9444	58.1962	-	-	-	-	-	-	-	-	-	-	-
augustus_masked-Contig_5301-processed-gene-0.25-mRNA-1	gb|PIN12208.1| Ubiquitin-conjugating enzyme [Handroanthus impeti...	424	e-148	139.103	13.0959	12.6392	8.39526	GO:0046471	"phosphatidylglycerol metabolic process"	GO:0005783	"endoplasmic reticulum"	GO:0052637	"delta 3-trans-hexadecenoic acid phosphatidylglycerol desaturase activity"	-	"Palmitoyl-[glycerolipid]3-(E)-desaturase."	phospholipid desaturation	-	-
augustus_masked-Contig_2078-processed-gene-0.36-mRNA-1	gb|PIM98302.1| Cytochrome P450 CYP2 subfamily [Handroanthus impe...	222	8e-68	6.42861	5.32274	3.67741	5.36948	GO:0009699	"phenylpropanoid biosynthetic process"	GO:0005783	"endoplasmic reticulum"	GO:0004497	"monooxygenase activity"	"Phenylpropanoid biosynthesis"	"GermacreneAhydroxylase."	costunolide biosynthesis,costunolide biosynthesis I	-	-
maker-Contig_4971-augustus-gene-1.77-mRNA-1	gb|PIN21140.1| putative membrane protein [Handroanthus impetigin...	434	e-152	16.6237	19.5792	27.4237	24.4536	GO:0071712	"ER-associated misfolded protein catabolic process"	GO:0005783	"endoplasmic reticulum"	GO:0005515	"protein binding"	"Protein processing in endoplasmic reticulum"	-	-	-	-
augustus_masked-Contig_1532-processed-gene-0.39-mRNA-1	ref|XP_011090340.1| PREDICTED: flavin-containing monooxygenase F...	218	8e-67	5.81998	12.231	6.08532	9.50946	GO:0009737	"response to abscisic acid stimulus"	GO:0005773	"vacuole"	GO:0080102	"3-methylthiopropyl glucosinolate S-oxygenase activity"	"Drug metabolism - cytochrome P450"	"Flavin-containingmonooxygenase."	-	ath-miR829-3p.1	-0.566
augustus_masked-Contig_7270-processed-gene-0.20-mRNA-1	ref|XP_020549975.1| uncharacterized protein LOC110012108 isoform...	78	1e-11	0.450311	0.38673	0.71467	0.454844	GO:0008344	"adult locomotory behavior"	GO:0016020	"membrane"	GO:0035240	"dopamine binding"	-	-	-	-	-
maker-Contig_7244-augustus-gene-2.107-mRNA-1	gb|KZV37209.1| 6-phosphofructokinase 3-like [Dorcoceras hygromet...	748	0	13.6045	27.4107	49.3781	60.8603	GO:0010053	"root epidermal cell differentiation"	GO:0020015	"glycosome"	GO:0003872	"6-phosphofructokinase activity"	"Fructose and mannose metabolism"	"6-phosphofructokinase."	glycolysis I (from glucose 6-phosphate),glycolysis II (from fructose 6-phosphate),glycolysis IV (plant cytosol)	-	-
maker-Contig_10329-augustus-gene-0.41-mRNA-1	gb|PIN17807.1| hypothetical protein CDL12_09544 [Handroanthus im...	416	e-143	14.2294	18.5779	33.1417	17.5965	GO:0009845	"seed germination"	GO:0005739	"mitochondrion"	GO:0003729	"mRNA binding"	-	-	-	-	-
maker-Contig_6059-augustus-gene-1.117-mRNA-1	gb|PIN22747.1| hypothetical protein CDL12_04533 [Handroanthus im...	607	0	5.2108	4.49668	2.62991	2.8986	GO:0009834	"secondary cell wall biogenesis"	GO:0005794	"Golgi apparatus"	-	-	-	"N-acetylneuraminate7-O(or9-O)-acetyltransferase."	-	-	-
maker-Contig_11444-augustus-gene-0.41-mRNA-1	ref|XP_011097595.1| PREDICTED: major pollen allergen Lol p 11-li...	157	1e-52	41.6206	63.4501	214.529	39.467	GO:0009753	"response to jasmonic acid stimulus"	GO:0005886	"plasma membrane"	GO:0008270	"zinc ion binding"	-	-	-	gga-miR-1684a-3p,gga-miR-1684a-3p	-0.511,-0.528
maker-Contig_2239-snap-gene-0.59-mRNA-1	gb|EYU46322.1| hypothetical protein MIMGU_mgv1a007919mg [Erythra...	598	0	26.7184	41.307	29.7555	21.0532	GO:0030497	"fatty acid elongation"	GO:0009579	"thylakoid"	GO:0016631	"enoyl-[acyl-carrier-protein] reductase activity"	"Fatty acid biosynthesis"	"Enoyl-[acyl-carrier-protein]reductase(NADH)."	fatty acid elongation -- saturated,<i>cis</i>-vaccenate biosynthesis,palmitate biosynthesis II (bacteria and plants),stearate biosynthesis II (bacteria and plants)	-	-
maker-Contig_672-augustus-gene-0.112-mRNA-1	gb|PIN26220.1| hypothetical protein CDL12_01035 [Handroanthus im...	195	9e-59	53.4782	49.9078	6.59585	4.52389	-	-	-	-	-	-	-	-	-	-	-
maker-Contig_1300-augustus-gene-0.124-mRNA-1	ref|XP_011091382.1| PREDICTED: NADH dehydrogenase [ubiquinone] 1...	227	3e-73	44.3649	58.8567	71.6167	52.4135	GO:0030308	"negative regulation of cell growth"	GO:0031966	"mitochondrial membrane"	GO:0003954	"NADH dehydrogenase activity"	"Huntingtons disease"	-	-	mdo-miR-7385e-3p,mmu-miR-181a-2-3p	-0.721,-0.680
maker-Contig_9115-augustus-gene-0.87-mRNA-1	gb|PIN09337.1| putative integral membrane protein [Handroanthus ...	391	e-132	8.86496	5.4277	10.796	5.57354	GO:0090358	"positive regulation of tryptophan metabolic process"	GO:0005737	"cytoplasm"	GO:0005515	"protein binding"	-	-	-	rno-miR-551b-3p	-0.972
maker-Contig_5071-augustus-gene-0.46-mRNA-1	ref|XP_019182049.1| PREDICTED: eukaryotic peptide chain release ...	250	7e-77	39.4325	69.0963	72.0396	80.7072	GO:0000082	"G1/S transition of mitotic cell cycle"	GO:0016020	"membrane"	GO:0043022	"ribosome binding"	"mRNA surveillance pathway"	"Sulfateadenylyltransferase."	selenate reduction,sulfate activation for sulfonation,sulfate reduction II (assimilatory)	-	-
maker-Contig_4071-snap-gene-0.54-mRNA-1	gb|PIN13746.1| Pectinesterase [Handroanthus impetiginosus]	632	0	7.20787	17.4111	68.5736	10.834	GO:0050829	"defense response to Gram-negative bacterium"	GO:0009505	"plant-type cell wall"	GO:0030599	"pectinesterase activity"	"Pentose and glucuronate interconversions"	"Pectinesterase."	homogalacturonan degradation	-	-
maker-Contig_2683-augustus-gene-0.49-mRNA-1	ref|XP_022891424.1| protein GLE1-like isoform X1 [Olea europaea ...	132	8e-37	5.31034	7.99183	17.1996	8.81197	GO:0014037	"Schwann cell differentiation"	GO:0005643	"nuclear pore"	GO:0005515	"protein binding"	-	-	-	cin-miR-4003a-3p	-0.74
maker-Contig_1715-snap-gene-1.81-mRNA-1	gb|KHG10670.1| hypothetical protein F383_14074 [Gossypium arboreum]	125	3e-30	19.7582	9.73542	6.40722	5.21605	GO:0045616	"regulation of keratinocyte differentiation"	GO:0048046	"apoplast"	GO:0004869	"cysteine-type endopeptidase inhibitor activity"	"Amoebiasis"	-	-	-	-
maker-Contig_11548-augustus-gene-0.57-mRNA-1	dbj|GAU45025.1| hypothetical protein TSUD_94600 [Trifolium subte...	192	3e-59	66.9659	48.5251	29.7073	14.973	GO:0009154	"purine ribonucleotide catabolic process"	GO:0005856	"cytoskeleton"	GO:0005080	"protein kinase C binding"	-	"Adenylylsulfatase."	-	-	-
maker-Contig_2095-snap-gene-0.61-mRNA-1	ref|XP_011075350.1| PREDICTED: calcium-transporting ATPase 4, pl...	1520	0	24.5055	33.3913	31.138	47.2291	GO:0042742	"defense response to bacterium"	GO:0009705	"plant-type vacuole membrane"	GO:0005515	"protein binding"	-	"Calcium-transportingATPase."	-	-	-
maker-Contig_4971-augustus-gene-1.76-mRNA-1	gb|PIN03489.1| hypothetical protein CDL12_23990 [Handroanthus im...	539	0	2.84303	2.89376	3.28497	3.98841	-	-	GO:0046658	"anchored to plasma membrane"	-	-	-	-	-	nov-miR-30	-0.715
maker-Contig_11008-snap-gene-0.127-mRNA-1	ref|XP_011076231.1| PREDICTED: serine/arginine-rich splicing fac...	384	e-131	1.85037	2.54258	2.2901	2.96842	GO:0009636	"response to toxin"	GO:0035061	"interchromatin granule"	GO:0019904	"protein domain specific binding"	"Spliceosome"	"Peptidylprolylisomerase."	-	nov-miR-674	-0.801
maker-Contig_10525-snap-gene-0.113-mRNA-1	ref|XP_011092099.1| PREDICTED: riboflavin biosynthesis protein P...	517	e-180	12.3247	9.84173	8.76522	6.96147	GO:0046443	"FAD metabolic process"	GO:0009570	"chloroplast stroma"	GO:0008703	"5-amino-6-(5-phosphoribosylamino)uracil reductase activity"	"Riboflavin metabolism"	"Diaminohydroxyphosphoribosylaminopyrimidinedeaminase."	flavin biosynthesis I (bacteria and plants)	-	-
maker-Contig_11756-augustus-gene-1.76-mRNA-1	ref|XP_011084586.1| PREDICTED: 40S ribosomal protein S4 [Sesamum...	441	e-153	111.957	171.043	287.548	213.443	GO:0006364	"rRNA processing"	GO:0009507	"chloroplast"	GO:0005515	"protein binding"	"Ribosome"	-	-	mmu-miR-1188-3p,mmu-miR-1897-5p,mmu-miR-1897-5p	-0.961,-0.852,-0.898
maker-Contig_5071-augustus-gene-0.45-mRNA-1	gb|EYU33081.1| hypothetical protein MIMGU_mgv1a004433mg [Erythra...	144	7e-39	80.0265	126.276	117.488	108.552	GO:0000184	"nuclear-transcribed mRNA catabolic process	GO:0018444	"translation release factor complex"	GO:0042802	"identical protein binding"	"mRNA surveillance pathway"	-	-	-	-
maker-Contig_4383-augustus-gene-0.40-mRNA-1	ref|XP_011073637.1| PREDICTED: protein BRICK 1 [Sesamum indicum]	142	5e-42	0	0.582427	0.345959	0.642197	GO:0000902	"cell morphogenesis"	GO:0005886	"plasma membrane"	GO:0032403	"protein complex binding"	"Regulation of actin cytoskeleton"	-	-	-	-
maker-Contig_7397-snap-gene-0.39-mRNA-1	gb|PIN23993.1| Serine/threonine protein kinase [Handroanthus imp...	1129	0	6.23666	10.1992	6.62784	8.51756	GO:0010075	"regulation of meristem growth"	GO:0005886	"plasma membrane"	GO:0043621	"protein self-association"	"Plant hormone signal transduction"	"Non-specificserine/threonineproteinkinase."	-	-	-
maker-Contig_5274-augustus-gene-0.66-mRNA-1	ref|XP_011082374.1| PREDICTED: premnaspirodiene oxygenase-like [...	747	0	8.53306	8.93758	6.82813	7.2564	GO:0016102	"diterpenoid biosynthetic process"	GO:0043231	"intracellular membrane-bounded organelle"	GO:0005515	"protein binding"	"Phenylpropanoid biosynthesis"	"Premnaspirodieneoxygenase."	-	-	-
maker-Contig_5237-augustus-gene-0.24-mRNA-1	ref|XP_011071524.1| PREDICTED: protein ABCI12, chloroplastic [Se...	318	e-105	20.2465	16.9178	31.115	27.3592	-	-	GO:0009507	"chloroplast"	-	-	"ABC transporters"	-	-	-	-
maker-Contig_149-augustus-gene-0.65-mRNA-1	ref|XP_011087674.1| PREDICTED: uncharacterized protein LOC105169...	188	1e-58	7.52602	13.6928	37.1599	8.65759	GO:0010585	"glutamine secretion"	GO:0005634	"nucleus"	GO:0005515	"protein binding"	-	-	-	gma-miR482a-5p	-0.787
maker-Contig_2239-augustus-gene-0.53-mRNA-1	ref|XP_012829068.1| PREDICTED: protein NRT1/ PTR FAMILY 7.1-like...	780	0	2.99558	4.11619	3.59265	4.04461	GO:0009611	"response to wounding"	GO:0009506	"plasmodesma"	GO:0005515	"protein binding"	"Protein digestion and absorption"	-	-	-	-
maker-Contig_8635-augustus-gene-1.84-mRNA-1	ref|XP_011090698.1| PREDICTED: parafibromin [Sesamum indicum]	430	e-149	31.561	29.6256	24.0286	31.8787	GO:0033523	"histone H2B ubiquitination"	GO:0005829	"cytosol"	GO:0005515	"protein binding"	-	-	-	-	-
augustus_masked-Contig_8295-processed-gene-0.31-mRNA-1	ref|XP_011078736.1| PREDICTED: probable ribose-5-phosphate isome...	320	e-108	160.721	78.4641	35.7389	24.1354	GO:0008615	"pyridoxine biosynthetic process"	GO:0009579	"thylakoid"	GO:0042802	"identical protein binding"	"Pentose phosphate pathway"	"Ribose-5-phosphateisomerase."	Calvin-Benson-Bassham cycle,pentose phosphate pathway (non-oxidative branch),Rubisco shunt	-	-
augustus_masked-Contig_272-processed-gene-0.28-mRNA-1	gb|KGN46897.1| hypothetical protein Csa_6G149380 [Cucumis sativus]	55	6e-05	0.967516	0.387757	0	0.183236	-	-	-	-	-	-	-	-	-	-	-
maker-Contig_6864-augustus-gene-0.58-mRNA-1	gb|AGW24429.1| receptor-like cytosolic serine/threonine-protein ...	192	1e-60	16.6897	37.2193	15.9793	22.523	GO:0009814	"defense response	GO:0009506	"plasmodesma"	GO:0004674	"protein serine/threonine kinase activity"	"Plant hormone signal transduction"	"Non-specificprotein-tyrosinekinase."	-	-	-
maker-Contig_1914-augustus-gene-0.57-mRNA-1	gb|EYU46372.1| hypothetical protein MIMGU_mgv1a015998mg [Erythra...	111	6e-30	1883.35	1655.27	147.69	68.8553	GO:0009735	"response to cytokinin stimulus"	GO:0016020	"membrane"	GO:0019904	"protein domain specific binding"	"Photosynthesis"	-	-	-	-
augustus_masked-Contig_6438-processed-gene-0.12-mRNA-1	gb|AGZ02023.1| microsomal omega-6-desaturase [Millettia pinnata]	283	4e-93	18.9386	20.2765	31.6025	44.7147	GO:0036109	"alpha-linolenic acid metabolic process"	GO:0009507	"chloroplast"	GO:0016717	"oxidoreductase activity	"Biosynthesis of unsaturated fatty acids"	"Acyl-lipid(9+3)-(E)-desaturase."	dimorphecolate biosynthesis	nov-miR-72	-0.888
augustus_masked-Contig_4250-processed-gene-0.23-mRNA-1	dbj|GAU27785.1| hypothetical protein TSUD_113640 [Trifolium subt...	253	5e-81	11.5599	7.61127	21.3865	6.42197	GO:0048367	"shoot development"	GO:0009507	"chloroplast"	GO:0003677	"DNA binding"	-	-	-	-	-
maker-Contig_5533-augustus-gene-0.68-mRNA-1	ref|XP_011075736.1| PREDICTED: 65-kDa microtubule-associated pro...	700	0	15.6594	21.7062	90.2269	53.5462	GO:0008283	"cell proliferation"	GO:0016021	"integral to membrane"	GO:0045296	"cadherin binding"	"Tight junction"	-	-	cre-miR1162-3p,cre-miR1162-3p,sme-let-7b-3p	-0.796,-0.878,-0.712
maker-Contig_11208-augustus-gene-0.54-mRNA-1	gb|PIN08429.1| Pectinesterase [Handroanthus impetiginosus]	819	0	15.1205	15.341	9.79033	6.59899	GO:0050829	"defense response to Gram-negative bacterium"	GO:0009506	"plasmodesma"	GO:0005515	"protein binding"	"Pentose and glucuronate interconversions"	"Pectinesterase."	homogalacturonan degradation	-	-
augustus_masked-Contig_2078-processed-gene-0.34-mRNA-1	ref|XP_011094807.1| PREDICTED: pentatricopeptide repeat-containi...	693	0	5.97936	5.8988	8.03264	6.60369	GO:0031425	"chloroplast RNA processing"	GO:0005739	"mitochondrion"	GO:0008270	"zinc ion binding"	-	-	-	-	-
maker-Contig_12402-augustus-gene-0.75-mRNA-1	ref|NP_001291326.1| catalase isozyme 1 [Sesamum indicum] >gi|386...	962	0	806.571	725.064	353.754	621.229	GO:0008219	"cell death"	GO:0005777	"peroxisome"	GO:0003729	"mRNA binding"	"Amyotrophic lateral sclerosis (ALS)"	"Catalase."	ethanol degradation IV	-	-
maker-Contig_8775-augustus-gene-0.30-mRNA-1	ref|XP_022877996.1| trans-alpha-bergamotene synthase-like isofor...	194	4e-54	4.69396	11.2558	5.10829	6.97238	GO:0009611	"response to wounding"	GO:0009507	"chloroplast"	GO:0034008	"R-linalool synthase activity"	"Sesquiterpenoid biosynthesis"	"(+)-sabinenesynthase."	-	-	-
maker-Contig_4743-augustus-gene-0.63-mRNA-1	ref|XP_012853622.1| PREDICTED: uncharacterized protein LOC105973...	49	3e-05	8.97788	15.1833	15.2818	12.9048	-	-	-	-	-	-	-	-	-	-	-
maker-Contig_607-snap-gene-0.65-mRNA-1	gb|PIN16717.1| Glutathione S-transferase [Handroanthus impetigin...	375	e-126	39.2479	22.8544	14.7982	13.3155	GO:0009408	"response to heat"	GO:0044297	"cell body"	GO:0050610	"methylarsonate reductase activity"	"Glutathione metabolism"	"Glutathionetransferase."	glutathione-mediated detoxification II	-	-
augustus_masked-Contig_11928-processed-gene-0.17-mRNA-1	gb|PIN10104.1| hypothetical protein CDL12_17309 [Handroanthus im...	173	9e-50	29.1927	56.4905	41.3333	22.5721	GO:0045740	"positive regulation of DNA replication"	GO:0005737	"cytoplasm"	GO:0019210	"kinase inhibitor activity"	-	-	-	-	-
maker-Contig_9173-augustus-gene-0.54-mRNA-1	gb|PIN06087.1| putative RNA-binding protein (RRM superfamily) [H...	155	3e-46	82.0849	86.1767	73.9815	57.8384	GO:0009631	"cold acclimation"	GO:0005739	"mitochondrion"	GO:0042803	"protein homodimerization activity"	"Spliceosome"	"Peptidylprolylisomerase."	-	-	-
maker-Contig_3412-augustus-gene-0.107-mRNA-1	ref|XP_011081741.1| PREDICTED: uncharacterized protein LOC105164...	255	2e-78	77.7786	51.7915	10.834	12.2601	-	-	-	-	-	-	-	-	-	-	-
maker-Contig_11296-augustus-gene-0.88-mRNA-2	gb|PIN17807.1| hypothetical protein CDL12_09544 [Handroanthus im...	397	e-135	0.137363	0.125833	0.548124	0.346866	GO:0080156	"mitochondrial mRNA modification"	GO:0005783	"endoplasmic reticulum"	GO:0008270	"zinc ion binding"	-	-	-	ebv-miR-BART7-5p,ebv-miR-BART7-5p,ebv-miR-BART7-5p,ebv-miR-BART7-5p,ebv-miR-BART7-5p,ebv-miR-BART7-5p,ebv-miR-BART7-5p	-0.749,-0.641,-0.748,-0.780,-0.691,-0.507,-0.614
maker-Contig_11296-augustus-gene-0.87-mRNA-2	gb|PIN17807.1| hypothetical protein CDL12_09544 [Handroanthus im...	391	e-133	0	0.124806	0	0	GO:0009737	"response to abscisic acid stimulus"	GO:0005794	"Golgi apparatus"	GO:0008270	"zinc ion binding"	-	-	-	-	-
maker-Contig_10976-snap-gene-0.90-mRNA-1	ref|XP_019257954.1| PREDICTED: lysine histidine transporter-like...	385	e-128	14.8534	15.1392	8.79276	10.8812	GO:0006865	"amino acid transport"	GO:0016020	"membrane"	GO:0015185	"L-gamma-aminobutyric acid transmembrane transporter activity"	"Plant hormone signal transduction"	-	-	-	-
maker-Contig_11296-augustus-gene-0.87-mRNA-1	gb|PIN17807.1| hypothetical protein CDL12_09544 [Handroanthus im...	301	6e-97	0	0	0	0	GO:0016554	"cytidine to uridine editing"	GO:0005739	"mitochondrion"	GO:0003723	"RNA binding"	-	-	-	-	-
maker-Contig_3-snap-gene-0.95-mRNA-1	ref|XP_011077744.1| PREDICTED: nucleolar and coiled-body phospho...	57	9e-06	0	0.213331	0.112638	0	GO:0021895	"cerebral cortex neuron differentiation"	GO:0000785	"chromatin"	GO:0003714	"transcription corepressor activity"	"RNA transport"	"DNAtopoisomerase."	-	-	-
maker-Contig_9761-augustus-gene-0.57-mRNA-1	ref|XP_022851519.1| UMP-CMP kinase 3 [Olea europaea var. sylvest...	297	6e-99	16.8161	27.2186	26.5563	23.1793	GO:0009173	"pyrimidine ribonucleoside monophosphate metabolic process"	GO:0005730	"nucleolus"	GO:0016776	"phosphotransferase activity	"Pyrimidine metabolism"	"UMP/CMPkinase."	CMP phosphorylation,pyrimidine ribonucleotides interconversion	-	-
maker-Contig_8971-augustus-gene-0.85-mRNA-1	ref|XP_011084217.1| PREDICTED: DNA repair protein RAD50 [Sesamum...	706	0	6.64471	10.9613	15.4417	12.8727	GO:0030048	"actin filament-based movement"	GO:0000790	"nuclear chromatin"	GO:0003690	"double-stranded DNA binding"	"Non-homologous end-joining"	"Non-specificserine/threonineproteinkinase."	-	-	-
maker-Contig_5689-snap-gene-0.74-mRNA-1	gb|PIN16338.1| Porin/voltage-dependent anion-selective channel p...	428	e-150	119.427	104.577	101.186	107.157	GO:0009060	"aerobic respiration"	GO:0005730	"nucleolus"	GO:0005515	"protein binding"	"Huntingtons disease"	-	-	-	-
maker-Contig_3412-snap-gene-0.114-mRNA-1	ref|XP_011093215.1| PREDICTED: pentatricopeptide repeat-containi...	612	0	17.1469	18.0114	18.7157	15.1642	GO:0080156	"mitochondrial mRNA modification"	GO:0005783	"endoplasmic reticulum"	GO:0003723	"RNA binding"	"Biotin metabolism"	"Biotinsynthase."	biotin biosynthesis from 8-amino-7-oxononanoate I	-	-
maker-Contig_11550-snap-gene-0.72-mRNA-1	ref|XP_011079914.1| PREDICTED: ETO1-like protein 1 [Sesamum indi...	1373	0	8.12548	14.7296	32.3817	24.8723	GO:0010364	"regulation of ethylene biosynthetic process"	GO:0005634	"nucleus"	GO:0051879	"Hsp90 protein binding"	"Cell cycle"	-	-	nov-miR-40,nov-miR-181,nov-miR-691	-0.906,-0.921,-0.620
maker-Contig_8655-snap-gene-0.112-mRNA-1	ref|XP_011093394.1| PREDICTED: citrate synthase, mitochondrial [...	851	0	19.6103	37.5529	52.6217	43.1627	GO:0005975	"carbohydrate metabolic process"	GO:0005794	"Golgi apparatus"	GO:0004108	"citrate (Si)-synthase activity"	"Citrate cycle (TCA cycle)"	"Citrate(Si)-synthase."	-	pxy-miR-8508,pxy-miR-8508,ssc-miR-9845-5p,ssc-miR-9845-5p,nov-miR-674	-0.938,-0.829,-0.894,-0.729,-0.894
maker-Contig_10134-augustus-gene-0.73-mRNA-1	ref|XP_011069336.1| PREDICTED: probable LRR receptor-like serine...	150	3e-39	14.5222	25.0179	30.0355	49.3689	GO:0010359	"regulation of anion channel activity"	GO:0090406	"pollen tube"	GO:0042803	"protein homodimerization activity"	"Plant-pathogen interaction"	"Receptorprotein-tyrosinekinase."	-	-	-
maker-Contig_8543-snap-gene-0.89-mRNA-1	gb|EYU18432.1| hypothetical protein MIMGU_mgv1a000132mg [Erythra...	70	1e-11	14.9739	39.4363	26.8199	26.3106	-	-	-	-	-	-	-	-	-	-	-
maker-Contig_11604-augustus-gene-1.103-mRNA-1	ref|WP_040833242.1| ATP-binding protein, partial [Nocardia brevi...	40	1	0.202299	0.463295	1.02739	0.510839	-	-	-	-	-	-	-	-	-	-	-
maker-Contig_10058-snap-gene-0.90-mRNA-1	ref|XP_011001429.1| PREDICTED: ubiquitin-fold modifier 1 isoform...	115	3e-31	110.582	125.077	180.068	134.344	GO:0034976	"response to endoplasmic reticulum stress"	GO:0005634	"nucleus"	GO:0005515	"protein binding"	-	-	-	ath-miR390a-5p	-0.721
maker-Contig_8901-snap-gene-0.77-mRNA-1	gb|PIN18845.1| Sinapine esterase [Handroanthus impetiginosus]	70	2e-12	6.99889	12.5762	13.8662	11.6916	-	-	GO:0005618	"cell wall"	GO:0050285	"sinapine esterase activity"	-	"Sinapineesterase."	sinapate ester biosynthesis	-	-
maker-Contig_11756-augustus-gene-0.67-mRNA-1	gb|EYU40679.1| hypothetical protein MIMGU_mgv1a013493mg [Erythra...	241	1e-76	10.2258	21.6479	23.3877	31.8679	-	-	GO:0001520	"outer dense fiber"	GO:0019904	"protein domain specific binding"	"Nucleotide excision repair"	-	-	gga-miR-1684a-3p,gga-miR-1684a-3p,gga-miR-1684a-3p,gga-miR-1684a-3p,gga-miR-1684a-3p,gga-miR-1684a-3p,gga-miR-1684a-3p,gga-miR-1684a-3p	-0.888,-0.946,-0.921,-0.921,-0.933,-0.903,-0.968,-0.935
maker-Contig_2319-snap-gene-0.75-mRNA-1	gb|PIN20457.1| hypothetical protein CDL12_06865 [Handroanthus im...	194	4e-57	7.27498	6.95833	8.53808	11.7788	GO:0015918	"sterol transport"	GO:0009277	"fungal-type cell wall"	-	-	-	-	-	-	-
maker-Contig_1684-snap-gene-0.79-mRNA-1	ref|XP_011072928.1| PREDICTED: probable serine/threonine-protein...	556	0	28.7666	26.8897	30.0584	15.9258	GO:0032880	"regulation of protein localization"	GO:0005798	"Golgi-associated vesicle"	GO:0005112	"Notch binding"	-	"Non-specificprotein-tyrosinekinase."	-	-	-
snap_masked-Contig_3966-processed-gene-0.75-mRNA-1	ref|XP_011083784.1| PREDICTED: ent-kaurene oxidase, chloroplasti...	162	4e-44	4.35382	11.3834	23.559	12.6433	GO:0016070	"RNA metabolic process"	GO:0016607	"nuclear speck"	GO:0005102	"receptor binding"	"Diterpenoid biosynthesis"	"Ent-sandaracopimaradiene3-hydroxylase."	oryzalexin D and E biosynthesis	-	-
snap_masked-Contig_8635-processed-gene-1.62-mRNA-1	gb|AAG09751.1|AF237625_1 oleosin [Perilla frutescens]	61	5e-13	4.21633	3.37961	4.5885	9.04991	GO:0050826	"response to freezing"	GO:0012511	"monolayer-surrounded lipid storage body"	GO:0003729	"mRNA binding"	-	-	-	-	-
maker-Contig_9937-augustus-gene-0.94-mRNA-1	ref|XP_011087111.1| PREDICTED: cytochrome P450 78A5-like [Sesamu...	739	0	9.20361	6.82797	3.8089	6.54667	GO:0048437	"floral organ development"	GO:0005886	"plasma membrane"	GO:0046409	"p-coumarate 3-hydroxylase activity"	"Stilbenoid	"Ferruginolsynthase."	carnosate bioynthesis	-	-
augustus_masked-Contig_5368-processed-gene-1.34-mRNA-1	ref|XP_011092553.1| PREDICTED: polyadenylate-binding protein 2-l...	139	3e-36	11.5806	24.6492	21.0046	23.2223	GO:0060212	"negative regulation of nuclear-transcribed mRNA poly(A) tail shortening"	GO:0005737	"cytoplasm"	GO:0003723	"RNA binding"	"RNA transport"	"Peptidylprolylisomerase."	-	-	-
snap_masked-Contig_8111-processed-gene-2.39-mRNA-1	ref|XP_022875623.1| probable glucan endo-1,3-beta-glucosidase A6...	617	0	4.53299	4.52999	4.45475	10.6557	GO:0010584	"pollen exine formation"	GO:0009506	"plasmodesma"	GO:0042803	"protein homodimerization activity"	-	"Glucanendo-1,3-beta-D-glucosidase."	-	-	-
maker-Contig_8775-snap-gene-0.39-mRNA-1	ref|XP_020552955.1| protein ENHANCED DISEASE RESISTANCE 2 isofor...	692	0	6.49499	9.15064	10.677	8.13819	GO:0042747	"circadian sleep/wake cycle	GO:0005634	"nucleus"	GO:0017127	"cholesterol transporter activity"	-	-	-	gga-miR-1797,prd-miR-7946-3p,prd-miR-7946-3p	-0.792,-0.804,-0.763
maker-Contig_7381-snap-gene-0.82-mRNA-2	gb|KZV32951.1| hypothetical protein F511_01462 [Dorcoceras hygro...	528	e-177	16.8644	15.1286	7.63916	6.1782	GO:0010808	"positive regulation of synaptic vesicle priming"	GO:0005789	"endoplasmic reticulum membrane"	GO:0017137	"Rab GTPase binding"	"Endocytosis"	"HECT-typeE3ubiquitintransferase."	-	cbr-miR-7588	-0.581
maker-Contig_4593-snap-gene-0.89-mRNA-1	ref|XP_011080674.1| PREDICTED: protein TIC110, chloroplastic [Se...	1420	0	24.1188	27.966	21.2714	23.8381	GO:0001890	"placenta development"	GO:0009536	"plastid"	GO:0005515	"protein binding"	-	"RING-typeE3ubiquitintransferase."	-	-	-
maker-Contig_1606-augustus-gene-0.92-mRNA-1	ref|XP_022872949.1| pyruvate kinase, cytosolic isozyme [Olea eur...	872	0	26.4313	33.8583	49.9932	59.2189	GO:0032868	"response to insulin stimulus"	GO:0030445	"yeast-form cell wall"	GO:0023026	"MHC class II protein complex binding"	"Type II diabetes mellitus"	"Pyruvatekinase."	glycolysis I (from glucose 6-phosphate),glycolysis II (from fructose 6-phosphate),glycolysis IV (plant cytosol),Rubisco shunt	-	-
augustus_masked-Contig_311-processed-gene-0.24-mRNA-1	ref|XP_011082450.1| PREDICTED: exocyst complex component SEC15B ...	1325	0	10.481	16.754	19.5905	23.4689	GO:0009860	"pollen tube growth"	GO:0016020	"membrane"	GO:0017137	"Rab GTPase binding"	-	-	-	hme-miR-6308-3p,tca-miR-9b-5p	-0.864,-0.916
snap_masked-Contig_9937-processed-gene-0.54-mRNA-1	ref|XP_022885505.1| transcription and mRNA export factor SUS1 [O...	122	1e-33	24.6839	27.8794	33.0696	23.2324	GO:0045893	"positive regulation of transcription	GO:0005654	"nucleoplasm"	GO:0003713	"transcription coactivator activity"	-	-	-	-	-
maker-Contig_10932-augustus-gene-0.43-mRNA-1	ref|XP_011094168.1| PREDICTED: lysosomal beta glucosidase-like [...	188	1e-53	8.4532	13.4024	5.81839	5.25434	GO:2000899	"xyloglucan catabolic process"	GO:0005615	"extracellular space"	GO:0015926	"glucosidase activity"	"Starch and sucrose metabolism"	"Beta-glucosidase."	coumarin biosynthesis (via 2-coumarate),linamarin degradation,linustatin bioactivation,lotaustralin degradation,neolinustatin bioactivation	-	-
snap_masked-Contig_7321-processed-gene-0.99-mRNA-1	gb|EYU45335.1| hypothetical protein MIMGU_mgv1a014281mg [Erythra...	109	3e-28	8.72414	5.90701	10.1822	10.1529	GO:0008340	"determination of adult lifespan"	GO:0009507	"chloroplast"	GO:0003723	"RNA binding"	"Ribosome"	-	-	-	-
maker-Contig_86-snap-gene-0.103-mRNA-1	ref|XP_011089272.1| PREDICTED: putative cyclic nucleotide-gated ...	1114	0	5.7594	8.26053	20.8468	14.2038	GO:0046686	"response to cadmium ion"	GO:0005886	"plasma membrane"	GO:0044325	"ion channel binding"	"Plant-pathogen interaction"	-	-	nov-miR-73,ath-miR165a-3p,ath-miR165a-3p,ath-miR165a-3p,bmo-miR-3323,bmo-miR-3323,gma-miR482a-5p,mdo-miR-7385e-3p	-0.645,-0.809,-0.831,-0.915,-0.645,-0.814,-0.790,-0.645
maker-Contig_3364-snap-gene-0.70-mRNA-1	ref|XP_011084579.2| LOW QUALITY PROTEIN: caffeic acid 3-O-methyl...	342	e-115	3.48539	4.23663	7.97511	4.12979	GO:0009759	"indole glucosinolate biosynthetic process"	GO:0005634	"nucleus"	GO:0033802	"isoliquiritigenin 2{prime}-O-methyltransferase activity"	"Carotenoid biosynthesis"	"Flavone3{prime}-O-methyltransferase."	chrysoeriol biosynthesis,methylquercetin biosynthesis,phenylpropanoids methylation (ice plant),polymethylated quercetin biosynthesis,quercetin sulfate biosynthesis	-	-
maker-Contig_10441-snap-gene-0.60-mRNA-1	ref|XP_011083199.1| PREDICTED: mannan endo-1,4-beta-mannosidase ...	687	0	15.8149	14.3592	43.5096	10.6377	GO:0009845	"seed germination"	GO:0071944	"cell periphery"	GO:0016985	"mannan endo-1,4-beta-mannosidase activity"	-	"Mannanendo-1,4-beta-mannosidase."	-	-	-
snap_masked-Contig_1152-processed-gene-0.94-mRNA-1	ref|XP_011075185.1| PREDICTED: probable inactive leucine-rich re...	337	e-109	8.53593	7.58601	4.80645	5.34041	GO:0048354	"mucilage biosynthetic process involved in seed coat development"	GO:0090406	"pollen tube"	GO:0042802	"identical protein binding"	"Plant hormone signal transduction"	"Receptorprotein-tyrosinekinase."	-	-	-
snap_masked-Contig_2697-processed-gene-0.58-mRNA-1	ref|WP_073922032.1| GTP pyrophosphokinase, partial [Streptococcu...	43	0.51	3.22573	6.93774	5.24026	5.94977	-	-	-	-	-	-	-	"Dipeptidyl-peptidaseIII."	-	vvi-miR172d,vvi-miR172d	-0.536,-0.783
maker-Contig_11550-augustus-gene-1.100-mRNA-1	ref|XP_012831927.1| PREDICTED: E3 ubiquitin-protein ligase UPL4 ...	77	5e-15	23.6437	25.4812	31.0282	30.5545	GO:0016574	"histone ubiquitination"	GO:0016020	"membrane"	GO:0046966	"thyroid hormone receptor binding"	"Ubiquitin mediated proteolysis"	"HECT-typeE3ubiquitintransferase."	-	-	-
maker-Contig_9342-snap-gene-0.51-mRNA-1	gb|PIN15488.1| hypothetical protein CDL12_11872 [Handroanthus im...	523	0	0	0.0521799	0.0413261	0.0575347	GO:0009751	"response to salicylic acid stimulus"	GO:0005634	"nucleus"	GO:0043565	"sequence-specific DNA binding"	-	-	-	aly-miR4241,aly-miR4241,aly-miR4241,aly-miR4241,aly-miR4241,aly-miR4241,aly-miR4241,aly-miR4241,nov-miR-183,nov-miR-184	-0.813,-0.966,-0.883,-0.781,-0.503,-0.972,-0.720,-0.949,-0.944,-0.801
maker-Contig_2633-augustus-gene-0.86-mRNA-1	ref|XP_011091470.1| PREDICTED: very-long-chain enoyl-CoA reducta...	588	0	17.6525	22.5411	22.9364	14.4263	GO:0042428	"serotonin metabolic process"	GO:0005886	"plasma membrane"	GO:0033218	"amide binding"	"Steroid hormone biosynthesis"	"Very-long-chainenoyl-CoAreductase."	arachidonate biosynthesis I (6-desaturase, lower eukaryotes),arachidonate biosynthesis IV (8-detaturase, lower eukaryotes),docosahexaenoate biosynthesis I (lower eukaryotes),hydroxylated fatty acid biosynthesis (plants),icosapentaenoate biosynthesis I (lower eukaryotes),juniperonate biosynthesis,sciadonate biosynthesis,very long chain fatty acid biosynthesis I,very long chain fatty acid biosynthe…	-	-
maker-Contig_7571-augustus-gene-0.64-mRNA-1	gb|PIN18465.1| 5,10-methylenetetrahydrofolate reductase [Handroa...	1080	0	22.7561	34.6749	51.578	28.7173	GO:0035999	"tetrahydrofolate interconversion"	GO:0005829	"cytosol"	GO:0072341	"modified amino acid binding"	"One carbon pool by folate"	"Methylenetetrahydrofolatereductase(NAD(P)H)."	folate transformations II	-	-
augustus_masked-Contig_8187-processed-gene-0.27-mRNA-1	ref|XP_011073689.1| PREDICTED: 60S ribosomal protein L26-1 [Sesa...	196	4e-62	36.3312	66.8751	174.132	113.073	GO:0006977	"DNA damage response	GO:0005774	"vacuolar membrane"	GO:0003729	"mRNA binding"	"Ribosome"	-	-	-	-
maker-Contig_765-snap-gene-0.106-mRNA-1	ref|XP_011099738.1| PREDICTED: enoyl-CoA hydratase 2, peroxisoma...	357	e-120	53.042	69.6854	43.7894	36.1304	GO:0000038	"very long-chain fatty acid metabolic process"	GO:0005777	"peroxisome"	GO:0033989	"3alpha,7alpha,12alpha-trihydroxy-5beta-cholest-24-enoyl-CoA hydratase activity"	"Primary bile acid biosynthesis"	"(3R)-hydroxyacyl-CoAdehydrogenase."	-	-	-
maker-Contig_8646-augustus-gene-0.26-mRNA-1	gb|OMO58327.1| Transposon, En/Spm-like protein [Corchorus capsul...	67	1e-07	0	0.0312015	0	0.172017	-	-	-	-	-	-	-	-	-	-	-
maker-Contig_3735-augustus-gene-0.51-mRNA-1	ref|XP_011100577.1| PREDICTED: transmembrane protein 256 homolog...	127	4e-36	48.6945	46.7655	82.7655	46.6065	-	-	GO:0005886	"plasma membrane"	-	-	-	-	-	-	-
maker-Contig_6585-snap-gene-0.33-mRNA-1	ref|XP_011075578.1| PREDICTED: probable inactive purple acid pho...	1026	0	15.4572	18.6287	19.7835	35.427	GO:0006109	"regulation of carbohydrate metabolic process"	GO:0005739	"mitochondrion"	GO:0030943	"mitochondrion targeting sequence binding"	"RNA polymerase"	"Acidphosphatase."	NAD/NADH phosphorylation and dephosphorylation,phosphate acquisition	nov-miR-381	-0.693
maker-Contig_1460-snap-gene-0.70-mRNA-1	ref|XP_020549898.1| aspartic proteinase CDR1-like [Sesamum indicum]	387	e-130	2.03985	3.14268	4.13709	3.60567	GO:0010337	"regulation of salicylic acid metabolic process"	GO:0046658	"anchored to plasma membrane"	GO:0004190	"aspartic-type endopeptidase activity"	"Lysosome"	"Gastricsin."	-	bma-miR-5877,ptr-miR-561	-0.852,-0.874
augustus_masked-Contig_3525-processed-gene-0.19-mRNA-1	ref|XP_006220166.1| PREDICTED: histone H4-like, partial [Vicugna...	129	7e-37	47.1598	23.5643	55.766	34.0247	GO:0009414	"response to water deprivation"	GO:0005774	"vacuolar membrane"	GO:0000987	"core promoter proximal region sequence-specific DNA binding"	"Systemic lupus erythematosus"	-	-	-	-
maker-Contig_7929-augustus-gene-0.68-mRNA-1	gb|PIN02484.1| Beta-glucosidase, lactase phlorizinhydrolase [Han...	415	e-139	13.1918	55.1126	59.7452	528.392	GO:0009809	"lignin biosynthetic process"	GO:0022626	"cytosolic ribosome"	GO:0042802	"identical protein binding"	"Starch and sucrose metabolism"	"Raucaffricinebeta-glucosidase."	ajmaline and sarpagine biosynthesis	-	-
maker-Contig_11398-snap-gene-0.40-mRNA-1	ref|XP_011072738.1| PREDICTED: metal tolerance protein C4 isofor...	666	0	27.6804	27.8843	21.9201	17.3145	GO:0045944	"positive regulation of transcription from RNA polymerase II promoter"	GO:0005856	"cytoskeleton"	GO:0003682	"chromatin binding"	-	-	-	mtr-miR5282	-0.532
maker-Contig_12510-augustus-gene-0.111-mRNA-1	ref|XP_011087489.1| PREDICTED: uncharacterized protein LOC105168...	386	e-127	11.1842	15.3284	21.072	17.8648	GO:0016579	"protein deubiquitination"	GO:0005634	"nucleus"	GO:0005515	"protein binding"	-	-	-	-	-
augustus_masked-Contig_2954-processed-gene-0.31-mRNA-1	ref|XP_011095659.1| PREDICTED: receptor-like protein kinase BRI1...	1575	0	6.55602	7.11967	12.1597	10.0398	GO:0010449	"root meristem growth"	GO:0009507	"chloroplast"	GO:0046982	"protein heterodimerization activity"	"Plant hormone signal transduction"	"Receptorprotein-tyrosinekinase."	-	ath-miR390a-5p,mmu-miR-181a-2-3p	-0.827,-0.900
snap_masked-Contig_11755-processed-gene-0.72-mRNA-1	gb|OUX37383.1| hypothetical protein CBE26_03555 [Kiritimatiellac...	38	2.4	2.42759	5.55953	5.9442	5.82356	-	-	-	-	-	-	-	-	-	-	-
augustus_masked-Contig_5368-processed-gene-1.33-mRNA-1	ref|XP_022869407.1| polyadenylate-binding protein 2-like [Olea e...	181	6e-52	28.6108	49.1423	55.1372	49.0679	GO:0048255	"mRNA stabilization"	GO:0005844	"polysome"	GO:0005515	"protein binding"	"RNA transport"	"Peptidylprolylisomerase."	-	-	-
maker-Contig_644-snap-gene-0.74-mRNA-2	gb|EPS72744.1| hypothetical protein M569_02012, partial [Genlise...	125	2e-32	16.2661	17.3065	12.17	12.7502	GO:0055059	"asymmetric neuroblast division"	GO:0005886	"plasma membrane"	GO:0005543	"phospholipid binding"	"Endocytosis"	-	-	-	-
augustus_masked-Contig_10610-processed-gene-0.21-mRNA-1	ref|XP_022848892.1| zinc finger protein GIS2-like [Olea europaea...	193	6e-60	3.41836	4.51294	4.7413	3.14812	GO:0010090	"trichome morphogenesis"	GO:0022626	"cytosolic ribosome"	GO:0005515	"protein binding"	-	-	-	-	-
augustus_masked-Contig_7625-processed-gene-0.22-mRNA-1	gb|EYU34626.1| hypothetical protein MIMGU_mgv1a012524mg [Erythra...	353	e-122	15.7826	16.1196	24.4803	15.3002	GO:0010228	"vegetative to reproductive phase transition of meristem"	GO:0005634	"nucleus"	GO:0005515	"protein binding"	-	-	-	-	-
maker-Contig_6866-augustus-gene-0.90-mRNA-1	gb|EYU40367.1| hypothetical protein MIMGU_mgv1a005541mg [Erythra...	234	1e-72	6.21975	8.54649	3.45959	2.51295	GO:0009793	"embryo development ending in seed dormancy"	GO:0009570	"chloroplast stroma"	GO:0004820	"glycine-tRNA ligase activity"	"Aminoacyl-tRNA biosynthesis"	"Glycine--tRNAligase."	-	-	-
maker-Contig_272-snap-gene-0.104-mRNA-1	ref|XP_011088909.1| PREDICTED: rho GTPase-activating protein 5 [...	566	0	16.0532	16.2281	19.3172	14.0362	GO:0034059	"response to anoxia"	GO:0005925	"focal adhesion"	GO:0005515	"protein binding"	"Pathways in cancer"	"Non-specificserine/threonineproteinkinase."	-	-	-
snap_masked-Contig_2911-processed-gene-0.79-mRNA-1	gb|KDO33311.1| hypothetical protein SPRG_02120 [Saprolegnia para...	38	2.3	7.41762	19.9929	26.7009	25.5026	-	-	-	-	-	-	-	-	-	-	-
snap_masked-Contig_3348-processed-gene-1.77-mRNA-1	ref|WP_015956734.1| hypothetical protein [Cyanothece sp. PCC 742...	37	3.2	1.85441	2.12343	0.89693	0.15609	-	-	-	-	-	-	-	-	-	-	-
augustus_masked-Contig_6072-processed-gene-0.13-mRNA-1	gb|KZV31686.1| protein GLUTAMINE DUMPER 1-like [Dorcoceras hygro...	120	2e-31	5.91532	8.99906	35.4827	8.96231	GO:0010585	"glutamine secretion"	GO:0005634	"nucleus"	GO:0005515	"protein binding"	-	-	-	gra-miR8718	-0.906
maker-Contig_765-snap-gene-0.107-mRNA-1	ref|XP_011099760.1| PREDICTED: putative tRNA pseudouridine synth...	300	2e-94	26.8638	25.2976	23.9626	18.9332	GO:0031119	"tRNA pseudouridine synthesis"	-	-	GO:0009982	"pseudouridine synthase activity"	-	"tRNApseudouridine(55)synthase."	-	dme-miR-13b-2-5p,vvi-miR172d	-0.852,-0.877
maker-Contig_11596-snap-gene-0.56-mRNA-1	ref|XP_011088624.1| PREDICTED: probable 26S proteasome non-ATPas...	782	0	26.3116	36.4109	60.3143	59.6557	GO:0016579	"protein deubiquitination"	GO:0005829	"cytosol"	GO:0005515	"protein binding"	"Proteasome"	-	-	-	-
snap_masked-Contig_11053-processed-gene-0.47-mRNA-1	ref|XP_011096145.1| PREDICTED: cysteine proteinase inhibitor 1-l...	70	1e-13	0	1.11869	2.06731	0.616744	-	-	GO:0005773	"vacuole"	GO:0004869	"cysteine-type endopeptidase inhibitor activity"	-	-	-	-	-
augustus_masked-Contig_8187-processed-gene-0.37-mRNA-1	gb|PIN11738.1| hypothetical protein CDL12_15651 [Handroanthus im...	665	0	11.789	13.5935	14.8187	10.5231	GO:0010029	"regulation of seed germination"	GO:0005829	"cytosol"	GO:0005515	"protein binding"	"Plant hormone signal transduction"	-	-	vvi-miR172d	-0.841
augustus_masked-Contig_1684-processed-gene-0.32-mRNA-1	ref|XP_011072931.1| PREDICTED: dnaJ homolog subfamily C member 2...	937	0	14.1376	22.2193	22.5294	27.6703	GO:0000054	"ribosomal subunit export from nucleus"	GO:0005737	"cytoplasm"	GO:0003723	"RNA binding"	-	"Non-specificserine/threonineproteinkinase."	-	-	-
maker-Contig_12139-snap-gene-0.113-mRNA-1	ref|XP_011081593.1| PREDICTED: myosin-15 isoform X2 [Sesamum ind...	1524	0	13.6746	14.2775	16.1009	19.0543	GO:0051640	"organelle localization"	GO:0009506	"plasmodesma"	GO:0042802	"identical protein binding"	"Tight junction"	"Non-specificserine/threonineproteinkinase."	-	bta-miR-2310,mmu-miR-1947-5p,mmu-miR-1947-5p,mmu-miR-1947-5p,mmu-miR-1947-5p,mmu-miR-1947-5p	-0.785,-0.861,-0.836,-0.717,-0.580,-0.954
maker-Contig_276-augustus-gene-0.59-mRNA-1	gb|PIN12948.1| hypothetical protein CDL12_14438 [Handroanthus im...	320	e-108	3.88466	4.34938	5.63674	6.97559	GO:0014074	"response to purine-containing compound"	GO:0005829	"cytosol"	GO:0016799	"hydrolase activity	-	"Cytokininriboside5{prime}-monophosphatephosphoribohydrolase."	-	-	-
snap_masked-Contig_6955-processed-gene-0.32-mRNA-1	ref|XP_011080514.1| PREDICTED: protein ETHYLENE INSENSITIVE 3 [S...	386	e-127	0.439201	0.955545	3.14663	2.60629	GO:0071281	"cellular response to iron ion"	GO:0005634	"nucleus"	GO:0044212	"transcription regulatory region DNA binding"	"Plant hormone signal transduction"	-	-	-	-
augustus_masked-Contig_819-processed-gene-0.18-mRNA-1	gb|PIN26253.1| hypothetical protein CDL12_00998 [Handroanthus im...	52	0.0006	0.10944	0.451143	0.476402	0.331626	-	-	-	-	-	-	-	-	-	-	-
augustus_masked-Contig_4898-processed-gene-0.16-mRNA-1	gb|PIN20439.1| hypothetical protein CDL12_06870 [Handroanthus im...	74	5e-11	1.37647	0.472847	0.218453	0.217238	-	-	-	-	-	-	-	-	-	-	-
augustus_masked-Contig_11342-processed-gene-0.42-mRNA-1	gb|KGN46897.1| hypothetical protein Csa_6G149380 [Cucumis sativus]	75	5e-11	1.7295	2.21805	2.00764	3.31913	-	-	-	-	-	-	-	-	-	-	-
augustus_masked-Contig_8187-processed-gene-0.47-mRNA-1	dbj|GAU51860.1| hypothetical protein TSUD_416440 [Trifolium subt...	74	9e-11	0.255454	0.312015	0.339781	0.215021	-	-	-	-	-	-	-	-	-	-	-
augustus_masked-Contig_5582-processed-gene-0.21-mRNA-1	gb|KGN46897.1| hypothetical protein Csa_6G149380 [Cucumis sativus]	76	2e-11	0	0	0	0	-	-	-	-	-	-	-	-	-	-	-
maker-Contig_2758-snap-gene-0.76-mRNA-1	gb|EYU42333.1| hypothetical protein MIMGU_mgv1a009278mg [Erythra...	263	3e-85	3.98276	5.21206	7.63664	8.6204	GO:0042546	"cell wall biogenesis"	GO:0005768	"endosome"	GO:0052636	"arabinosyltransferase activity"	-	"Fucosylgalactoside3-alpha-galactosyltransferase."	-	-	-
maker-Contig_9707-augustus-gene-0.68-mRNA-1	emb|CAJ38392.1| cytochrome c oxidase subunit 5b [Plantago major]	193	2e-60	33.164	45.1757	69.5265	61.884	GO:0006123	"mitochondrial electron transport	GO:0045277	"respiratory chain complex IV"	GO:0005515	"protein binding"	"Cardiac muscle contraction"	"Cytochrome-coxidase."	aerobic respiration I (cytochrome c)	bra-miR9564-5p	-0.714
maker-Contig_9523-snap-gene-1.87-mRNA-1	gb|PIN10956.1| DNA (cytosine-5-)-methyltransferase [Handroanthus...	58	1e-06	1.35846	1.51109	3.44953	1.86218	GO:0010425	"DNA methylation on cytosine within a CNG sequence"	-	-	GO:0003886	"DNA (cytosine-5-)-methyltransferase activity"	"Cysteine and methionine metabolism"	"DNA(cytosine-5-)-methyltransferase."	-	mtr-miR1509a-3p	-0.697
maker-Contig_5279-augustus-gene-0.121-mRNA-1	ref|XP_011081160.1| PREDICTED: cucumisin-like [Sesamum indicum]	1139	0	1.15101	1.44979	1.63535	1.30792	GO:1900425	"negative regulation of defense response to bacterium"	GO:0005829	"cytosol"	GO:0005515	"protein binding"	-	"Lactocepin."	-	nov-miR-11,oan-miR-1422m-3p,oan-miR-1422m-3p,oan-miR-1422m-3p,oan-miR-1422m-3p,nov-miR-677	-0.621,-0.633,-0.528,-0.605,-0.699,-0.502
maker-Contig_5617-augustus-gene-0.60-mRNA-1	gb|PIN00181.1| hypothetical protein CDL12_27315 [Handroanthus im...	1286	0	13.4149	18.9934	25.5339	28.3352	GO:0009932	"cell tip growth"	GO:0000325	"plant-type vacuole"	GO:0015079	"potassium ion transmembrane transporter activity"	-	-	-	hsa-miR-6735-3p	-0.577
snap_masked-Contig_11645-processed-gene-0.59-mRNA-1	gb|OMP12494.1| Photosynthetic reaction centre, L/M, partial [Cor...	354	e-122	1.96349	1.349	1.89938	2.56171	GO:0036067	"light-dependent chlorophyll biosynthetic process"	GO:0009535	"chloroplast thylakoid membrane"	GO:0005515	"protein binding"	"Photosynthesis"	"PhotosystemII."	photosynthesis light reactions	-	-
augustus_masked-Contig_9998-processed-gene-0.23-mRNA-1	ref|YP_009117201.1| photosystem II protein D1 (chloroplast) [Pre...	689	0	380.883	46.5591	11.6626	11.7001	GO:0036067	"light-dependent chlorophyll biosynthetic process"	GO:0009534	"chloroplast thylakoid"	GO:0016168	"chlorophyll binding"	"Photosynthesis"	"PhotosystemII."	photosynthesis light reactions	-	-
maker-Contig_12903-snap-gene-0.52-mRNA-1	gb|AEM62769.1| jasmonic acid-amino acid-conjugating enzyme [Ipom...	281	6e-93	5.39959	13.6399	9.61561	11.4864	GO:0010252	"auxin homeostasis"	GO:0009507	"chloroplast"	GO:0019899	"enzyme binding"	"Plant hormone signal transduction"	-	-	-	-
maker-Contig_8380-snap-gene-0.72-mRNA-1	gb|ASW30466.1| calmodulin-like protein, partial [Lilium parryi]	67	3e-11	4.74138	6.16761	8.18703	8.23727	GO:0005513	"detection of calcium ion"	GO:0005773	"vacuole"	GO:0019904	"protein domain specific binding"	"Olfactory transduction"	"Non-specificserine/threonineproteinkinase."	-	-	-
maker-Contig_10058-snap-gene-0.94-mRNA-1	ref|XP_011070837.1| PREDICTED: PAX3- and PAX7-binding protein 1 ...	921	0	12.0812	13.1022	22.4454	14.929	GO:0000122	"negative regulation of transcription from RNA polymerase II promoter"	GO:0005829	"cytosol"	GO:0030371	"translation repressor activity"	-	-	-	nov-miR-41	-0.601
augustus_masked-Contig_11755-processed-gene-0.34-mRNA-1	ref|XP_011096873.1| PREDICTED: uncharacterized protein LOC105175...	124	3e-33	5.32649	7.80701	6.44072	12.5536	GO:0042538	"hyperosmotic salinity response"	GO:0009535	"chloroplast thylakoid membrane"	GO:0005515	"protein binding"	-	-	-	-	-
maker-Contig_11566-augustus-gene-1.122-mRNA-1	gb|PIN20027.1| hypothetical protein CDL12_07284 [Handroanthus im...	197	2e-57	8.6056	15.7665	24.7847	22.9159	GO:0034976	"response to endoplasmic reticulum stress"	GO:0005783	"endoplasmic reticulum"	GO:0005515	"protein binding"	-	-	-	-	-
maker-Contig_3253-snap-gene-0.61-mRNA-1	ref|XP_012844747.1| PREDICTED: G-type lectin S-receptor-like ser...	372	e-124	2.70879	3.84219	1.4898	2.73606	GO:0009620	"response to fungus"	GO:0005886	"plasma membrane"	GO:0004672	"protein kinase activity"	"Toll-like receptor signaling pathway"	"Non-specificserine/threonineproteinkinase."	-	-	-
maker-Contig_10153-snap-gene-0.67-mRNA-1	ref|XP_011097815.1| PREDICTED: glycerophosphodiester phosphodies...	1040	0	4.47165	6.51684	7.71736	6.29596	GO:0010053	"root epidermal cell differentiation"	GO:0009506	"plasmodesma"	GO:0005515	"protein binding"	"Glycerophospholipid metabolism"	"Glycerophosphodiesterphosphodiesterase."	glycerophosphodiester degradation,phospholipid remodeling (phosphatidylethanolamine, yeast)	nov-miR-39	-0.855
maker-Contig_8633-snap-gene-0.56-mRNA-1	emb|CDX69104.1| BnaC01g03490D [Brassica napus]	260	2e-84	6.09111	11.1039	17.9861	12.551	GO:0051650	"establishment of vesicle localization"	GO:0005737	"cytoplasm"	GO:0019003	"GDP binding"	"Neurotrophin signaling pathway"	-	-	mmu-miR-3062-5p	-0.873
augustus_masked-Contig_1538-processed-gene-0.23-mRNA-1	ref|XP_011082516.1| PREDICTED: histone H2AX [Sesamum indicum]	197	2e-62	77.8067	62.5545	95.0777	71.7045	GO:0009611	"response to wounding"	GO:0005730	"nucleolus"	GO:0005515	"protein binding"	"Systemic lupus erythematosus"	-	-	nov-miR-685	-0.67
augustus_masked-Contig_8687-processed-gene-0.19-mRNA-1	ref|XP_011096699.1| PREDICTED: reticuline oxidase-like protein [...	237	2e-72	5.38937	5.65364	4.85603	5.79483	GO:0009611	"response to wounding"	GO:0009506	"plasmodesma"	-	-	-	"(R)-6-hydroxynicotineoxidase."	-	-	-
maker-Contig_1719-snap-gene-0.86-mRNA-1	ref|WP_085479514.1| hypothetical protein [Streptomyces albidofla...	44	0.028	1.19212	1.20126	1.6433	1.20412	GO:0045652	"regulation of megakaryocyte differentiation"	GO:0016607	"nuclear speck"	GO:0008134	"transcription factor binding"	-	"Cellulase."	-	nov-miR-10	-0.51
maker-Contig_7657-augustus-gene-0.43-mRNA-1	ref|XP_021744224.1| protein MAIN-LIKE 1-like [Chenopodium quinoa]	261	2e-78	0.432374	0.0396081	0.188216	1.04815	GO:0010073	"meristem maintenance"	GO:0005634	"nucleus"	-	-	-	"Protein-serine/threoninephosphatase."	-	-	-
maker-Contig_2902-augustus-gene-0.19-mRNA-1	ref|XP_010677652.1| PREDICTED: serine/threonine-protein phosphat...	216	2e-62	0.645456	0.506808	1.73935	1.25734	GO:0048507	"meristem development"	GO:0005634	"nucleus"	-	-	-	"Protein-serine/threoninephosphatase."	-	-	-
augustus_masked-Contig_8128-processed-gene-0.14-mRNA-1	gb|PIN04965.1| hypothetical protein CDL12_22496 [Handroanthus im...	232	1e-71	6.5784	9.26251	13.125	8.24426	GO:0009641	"shade avoidance"	GO:0005634	"nucleus"	GO:0042802	"identical protein binding"	"Circadian rhythm - plant"	-	-	-	-
augustus_masked-Contig_4052-processed-gene-0.40-mRNA-1	ref|XP_022894435.1| multifunctional methyltransferase subunit TR...	157	2e-47	15.7398	45.369	14.3728	64.2784	GO:0031167	"rRNA methylation"	GO:0043528	"tRNA (m2G10) methyltransferase complex"	GO:0004809	"tRNA (guanine-N2-)-methyltransferase activity"	-	-	-	-	-
augustus_masked-Contig_11671-processed-gene-0.24-mRNA-1	gb|PIN19652.1| hypothetical protein CDL12_07678 [Handroanthus im...	346	e-116	43.0773	26.8586	15.5448	19.8761	GO:0009873	"ethylene mediated signaling pathway"	GO:0005634	"nucleus"	GO:0005515	"protein binding"	"Plant hormone signal transduction"	-	-	-	-
maker-Contig_12597-snap-gene-0.127-mRNA-1	gb|KZV28297.1| hypothetical protein F511_25272 [Dorcoceras hygro...	274	9e-88	23.6362	34.7922	41.0382	37.178	-	-	-	-	-	-	-	-	-	aly-miR4241,aly-miR4241,aly-miR4241,aly-miR4241,aly-miR4241,aly-miR4241,aly-miR4241,aly-miR4241,aly-miR4241,ath-miR426,bta-miR-2458,bta-miR-2458,bta-miR-2458,bta-miR-2458,bta-miR-2458	-0.948,-0.939,-0.966,-0.934,-0.678,-0.652,-0.692,-0.968,-0.849,-0.741,-0.918,-0.892,-0.971,-0.892,-0.916
augustus_masked-Contig_2607-processed-gene-0.21-mRNA-1	gb|KZV20599.1| hypothetical protein F511_21872 [Dorcoceras hygro...	53	0.0007	0	0.10307	0	0.113647	-	-	-	-	-	-	-	-	-	-	-
snap_masked-Contig_7875-processed-gene-0.32-mRNA-1	ref|XP_012857196.1| PREDICTED: glucan endo-1,3-beta-glucosidase,...	240	1e-75	3.78528	3.86158	3.12076	3.30202	GO:0050832	"defense response to fungus"	GO:0009505	"plant-type cell wall"	GO:0008810	"cellulase activity"	-	"Licheninase."	-	-	-
snap_masked-Contig_9322-processed-gene-0.65-mRNA-1	ref|XP_022131686.1| uncharacterized protein LOC111004802 [Momord...	72	5e-20	13.1918	22.338	25.0872	18.9775	-	-	-	-	-	-	-	-	-	-	-
augustus_masked-Contig_3818-processed-gene-0.24-mRNA-1	gb|PIN26402.1| Spindle assembly checkpoint protein [Handroanthus...	230	6e-75	3.89425	4.84143	20.5845	6.46211	GO:0072480	"signal transduction involved in mitotic cell cycle spindle assembly checkpoint"	GO:0010369	"chromocenter"	GO:0005515	"protein binding"	"Cell cycle"	-	-	-	-
maker-Contig_3957-augustus-gene-0.93-mRNA-1	ref|XP_011071815.1| PREDICTED: rac-like GTP-binding protein 3 is...	387	e-135	25.2918	22.8321	30.0313	15.0011	GO:0000902	"cell morphogenesis"	GO:0009531	"secondary cell wall"	GO:0032794	"GTPase activating protein binding"	"Neurotrophin signaling pathway"	"Non-specificserine/threonineproteinkinase."	-	mmu-miR-3062-5p	-0.829
snap_masked-Contig_2695-processed-gene-0.78-mRNA-1	ref|WP_066922311.1| hypothetical protein, partial [Methylobacter...	39	1	0.337165	1.08102	1.83463	1.02168	-	-	-	-	-	-	-	-	-	-	-
maker-Contig_6341-snap-gene-0.128-mRNA-1	gb|PIN17615.1| hypothetical protein CDL12_09728 [Handroanthus im...	1083	0	15.1171	11.1529	12.0901	11.0933	GO:0010311	"lateral root formation"	GO:0005829	"cytosol"	GO:0004564	"beta-fructofuranosidase activity"	-	"Beta-fructofuranosidase."	sucrose degradation III (sucrose invertase)	-	-
maker-Contig_644-snap-gene-0.74-mRNA-1	ref|XP_011091846.1| PREDICTED: probable ADP-ribosylation factor ...	433	e-148	26.5246	36.8567	15.7123	18.5635	GO:0009611	"response to wounding"	GO:0005829	"cytosol"	GO:0005515	"protein binding"	"Endocytosis"	"HECT-typeE3ubiquitintransferase."	-	-	-
maker-Contig_8859-augustus-gene-0.105-mRNA-1	gb|PIN23410.1| Actin-related protein Arp2/3 complex, subunit ARP...	466	e-163	15.0923	14.3805	21.4597	14.6322	GO:0030838	"positive regulation of actin filament polymerization"	GO:0036195	"muscle cell projection membrane"	GO:0005515	"protein binding"	"Shigellosis"	-	-	-	-
snap_masked-Contig_7525-processed-gene-0.59-mRNA-1	ref|NP_001054163.1| Os04g0663300 [Oryza sativa Japonica Group] >...	245	1e-81	18.2255	22.6048	28.1542	20.8911	GO:0010906	"regulation of glucose metabolic process"	GO:0005634	"nucleus"	GO:0003700	"sequence-specific DNA binding transcription factor activity"	"Focal adhesion"	-	-	-	-
maker-Contig_6732-snap-gene-0.92-mRNA-1	ref|XP_015088169.1| PREDICTED: uncharacterized protein LOC107031...	79	8e-15	81.764	92.5739	84.4266	49.7997	-	-	-	-	-	-	-	-	-	eca-miR-9085,eca-miR-9085	-0.785,-0.625
snap_masked-Contig_3957-processed-gene-0.85-mRNA-1	gb|PKA52986.1| Endoplasmin like [Apostasia shenzhenica]	40	0.37	15.1411	19.8596	18.4749	17.379	GO:0009408	"response to heat"	GO:0005618	"cell wall"	GO:0042803	"protein homodimerization activity"	-	-	-	-	-
maker-Contig_2683-augustus-gene-0.48-mRNA-1	gb|PIN01400.1| Nuclear-export-signal (NES)-containing protein/po...	63	5e-09	2.38424	4.2317	5.94616	4.96699	-	-	-	-	-	-	-	-	-	-	-
maker-Contig_7875-augustus-gene-1.86-mRNA-1	ref|XP_010677651.1| PREDICTED: protein FAR1-RELATED SEQUENCE 5-l...	144	2e-36	1.22333	0.720411	1.14112	1.67694	-	-	-	-	-	-	-	-	-	-	-
augustus_masked-Contig_2066-processed-gene-0.20-mRNA-1	ref|XP_011092091.1| PREDICTED: 60S ribosomal protein L22-2-like ...	162	3e-49	80.319	124.938	140.951	140.92	GO:0006412	"translation"	GO:0005634	"nucleus"	GO:0003729	"mRNA binding"	"Ribosome"	-	-	-	-
maker-Contig_11750-augustus-gene-0.102-mRNA-1	gb|EYU34348.1| hypothetical protein MIMGU_mgv1a003554mg [Erythra...	291	4e-93	31.7679	29.0222	18.8518	19.4445	GO:0046686	"response to cadmium ion"	GO:0005773	"vacuole"	GO:0004177	"aminopeptidase activity"	"Glutathione metabolism"	"Prolylaminopeptidase."	-	-	-
maker-Contig_9523-snap-gene-1.91-mRNA-1	ref|XP_011089105.1| PREDICTED: DNA (cytosine-5)-methyltransferas...	69	1e-16	1.63624	4.34679	6.64783	5.7845	GO:0010069	"zygote asymmetric cytokinesis in embryo sac"	-	-	GO:0003886	"DNA (cytosine-5-)-methyltransferase activity"	"Cysteine and methionine metabolism"	"DNA(cytosine-5-)-methyltransferase."	-	-	-
snap_masked-Contig_11075-processed-gene-1.76-mRNA-1	ref|XP_011085241.1| PREDICTED: F-box/kelch-repeat protein At1g30...	109	8e-26	8.55172	8.84471	7.30516	14.6286	GO:0010017	"red or far-red light signaling pathway"	-	-	GO:0005515	"protein binding"	-	-	-	-	-
snap_masked-Contig_4628-processed-gene-0.68-mRNA-1	gb|AAC32168.1| actin [Picea mariana] >gi|2996156|gb|AAC32169.1| ...	50	1e-06	14.3609	13.1554	9.99659	9.0169	GO:0051301	"cell division"	GO:0005634	"nucleus"	GO:0005515	"protein binding"	"Focal adhesion"	-	-	-	-
maker-Contig_1326-snap-gene-0.77-mRNA-1	ref|YP_004563816.1| ribosomal protein L14 [Olea europaea subsp. ...	236	4e-77	3.99936	5.7773	3.23639	4.89416	GO:0042255	"ribosome assembly"	GO:0022625	"cytosolic large ribosomal subunit"	GO:0005515	"protein binding"	"Ribosome"	"DNA-directedDNApolymerase."	-	-	-
snap_masked-Contig_10162-processed-gene-0.57-mRNA-1	ref|XP_019422285.1| PREDICTED: protein DJ-1 homolog C [Lupinus a...	44	0.009	16.0864	15.8413	18.2358	23.357	GO:0051638	"barbed-end actin filament uncapping"	GO:0031941	"filamentous actin"	GO:0008353	"RNA polymerase II carboxy-terminal domain kinase activity"	-	"Cyclin-dependentkinase."	-	-	-
maker-Contig_9523-snap-gene-1.84-mRNA-1	ref|XP_009364101.1| PREDICTED: DNA (cytosine-5)-methyltransferas...	48	0.0003	3.21728	3.68403	12.9839	17.2639	GO:0010216	"maintenance of DNA methylation"	-	-	-	-	"Cysteine and methionine metabolism"	"DNA(cytosine-5-)-methyltransferase."	-	-	-
augustus_masked-Contig_8687-processed-gene-0.20-mRNA-1	ref|XP_022873106.1| berberine bridge enzyme-like 21 [Olea europa...	531	0	9.35023	13.2625	7.91432	15.8929	GO:0009793	"embryo development ending in seed dormancy"	GO:0048046	"apoplast"	GO:0045551	"cinnamyl-alcohol dehydrogenase activity"	"Flagellar assembly"	"Tetrahydrocannabinolicacidsynthase."	cannabinoid biosynthesis	-	-
maker-Contig_149-snap-gene-0.72-mRNA-1	gb|PIN00009.1| 60S ribosomal protein L3 [Handroanthus impetigino...	501	e-175	41.8866	63.6534	109.038	82.3043	GO:0000184	"nuclear-transcribed mRNA catabolic process	GO:0070062	"extracellular vesicular exosome"	GO:0003735	"structural constituent of ribosome"	"Ribosome"	-	-	mmu-miR-3062-5p	-0.913
maker-Contig_6529-augustus-gene-0.138-mRNA-1	ref|XP_021742236.1| protein MAINTENANCE OF MERISTEMS-like [Cheno...	215	2e-60	0.0632184	0.115824	0.114664	0.12771	GO:0010073	"meristem maintenance"	GO:0005634	"nucleus"	-	-	-	"Protein-serine/threoninephosphatase."	-	-	-
maker-Contig_9523-snap-gene-1.86-mRNA-1	gb|PIN10956.1| DNA (cytosine-5-)-methyltransferase [Handroanthus...	49	4e-11	55.6322	51.3264	46.4161	80.4753	GO:0006342	"chromatin silencing"	-	-	GO:0003886	"DNA (cytosine-5-)-methyltransferase activity"	"Cysteine and methionine metabolism"	"DNA(cytosine-5-)-methyltransferase."	-	-	-
augustus_masked-Contig_4180-processed-gene-0.35-mRNA-1	gb|KZV18876.1| glucan endo-1,3-beta-glucosidase 11 [Dorcoceras h...	582	0	16.2103	23.4321	37.527	66.5504	GO:0010584	"pollen exine formation"	GO:0005737	"cytoplasm"	GO:0042803	"protein homodimerization activity"	-	"Glucanendo-1,3-beta-D-glucosidase."	-	-	-
maker-Contig_9937-snap-gene-0.102-mRNA-1	ref|XP_011086772.1| PREDICTED: probable arabinosyltransferase AR...	685	0	5.29002	9.93084	10.4869	8.91801	GO:0010417	"glucuronoxylan biosynthetic process"	GO:0043234	"protein complex"	GO:0019899	"enzyme binding"	"Glycosaminoglycan biosynthesis - heparan sulfate"	"Xylogalacturonanbeta-1,3-xylosyltransferase."	xylogalacturonan biosynthesis	mmu-miR-1947-5p,mmu-miR-1947-5p,mmu-miR-1947-5p,mmu-miR-1947-5p,mmu-miR-1947-5p	-0.795,-0.805,-0.917,-0.961,-0.638
maker-Contig_10464-snap-gene-0.52-mRNA-1	ref|XP_011073263.1| PREDICTED: LOW QUALITY PROTEIN: respiratory ...	1560	0	4.30351	6.74161	19.2189	43.03	GO:0007231	"osmosensory signaling pathway"	GO:0005886	"plasma membrane"	GO:0043621	"protein self-association"	"Plant-pathogen interaction"	"Ferric-chelatereductase(NADH)."	iron reduction and absorption	bta-miR-2310,gma-miR319n,gma-miR319n,gma-miR319n,hsa-miR-578	-0.796,-0.654,-0.570,-0.650,-0.567
maker-Contig_9990-snap-gene-0.82-mRNA-1	ref|XP_011083457.1| PREDICTED: uncharacterized protein LOC105165...	643	0	12.8005	15.7095	24.4171	22.7347	GO:0006353	"transcription termination	GO:0035327	"transcriptionally active chromatin"	GO:0031625	"ubiquitin protein ligase binding"	"RNA degradation"	"DNA-directedRNApolymerase."	-	gma-miR319n,gma-miR319n,hsa-miR-378a-3p	-0.812,-0.841,-0.917
maker-Contig_4924-snap-gene-1.110-mRNA-1	ref|XP_015064818.1| PREDICTED: LOW QUALITY PROTEIN: LRR receptor...	330	8e-93	3.27908	4.27468	3.35501	3.54563	GO:0009664	"plant-type cell wall organization"	GO:0048226	"Casparian strip"	GO:0004674	"protein serine/threonine kinase activity"	"Plant-pathogen interaction"	"Non-specificserine/threonineproteinkinase."	-	-	-
maker-Contig_3348-augustus-gene-1.102-mRNA-1	gb|OMP09651.1| hypothetical protein COLO4_05261 [Corchorus olito...	358	e-117	4.37761	4.56155	6.15353	5.80346	GO:0048235	"pollen sperm cell differentiation"	GO:0005887	"integral to plasma membrane"	-	-	-	-	-	nov-miR-22,nov-miR-157,bta-miR-2382-3p,gga-miR-2188-3p,gga-miR-2188-3p	-0.726,-0.858,-0.872,-0.637,-0.637
augustus_masked-Contig_9498-processed-gene-0.23-mRNA-1	***** No hits found ******	-	-	8.34483	9.2182	9.97175	8.18093	-	-	-	-	-	-	-	-	-	-	-
maker-Contig_12903-snap-gene-0.53-mRNA-1	gb|KOM25248.1| hypothetical protein LR48_Vigan66s000100 [Vigna a...	57	5e-07	13.2195	9.08241	12.9478	10.5152	GO:0009864	"induced systemic resistance	-	-	GO:0019899	"enzyme binding"	"Plant hormone signal transduction"	-	-	-	-
maker-Contig_10263-snap-gene-0.69-mRNA-1	ref|XP_011100482.1| PREDICTED: serine/threonine-protein kinase C...	566	0	11.0984	18.7547	27.8161	14.3948	GO:0046777	"protein autophosphorylation"	GO:0009941	"chloroplast envelope"	GO:0005515	"protein binding"	"Plant-pathogen interaction"	"Non-specificserine/threonineproteinkinase."	-	-	-
snap_masked-Contig_9413-processed-gene-0.94-mRNA-1	ref|XP_011080984.1| PREDICTED: serine racemase isoform X1 [Sesam...	77	5e-16	10.4153	11.4378	16.7062	15.7169	GO:0006563	"L-serine metabolic process"	GO:0048046	"apoplast"	GO:0030170	"pyridoxal phosphate binding"	"Regulation of actin cytoskeleton"	"Threo-3-hydroxy-L-aspartateammonia-lyase."	-	-	-
maker-Contig_6694-snap-gene-1.88-mRNA-1	ref|XP_011080156.1| PREDICTED: WD-40 repeat-containing protein M...	774	0	13.0058	11.1217	20.8472	13.0073	GO:0002244	"hemopoietic progenitor cell differentiation"	GO:0080008	"CUL4 RING ubiquitin ligase complex"	GO:0046872	"metal ion binding"	-	"Mitogen-activatedproteinkinasekinasekinase."	-	-	-
maker-Contig_4924-snap-gene-1.108-mRNA-1	ref|XP_006436344.1| hypothetical protein CICLE_v100305551mg, par...	234	2e-71	3.70881	10.5598	18.1446	12.909	GO:0010233	"phloem transport"	GO:0048226	"Casparian strip"	GO:0004675	"transmembrane receptor protein serine/threonine kinase activity"	"Plant-pathogen interaction"	"Non-specificserine/threonineproteinkinase."	-	-	-
maker-Contig_6982-augustus-gene-0.59-mRNA-1	ref|XP_011089027.1| PREDICTED: serine/threonine-protein kinase O...	584	0	8.18588	8.5908	9.11024	22.3565	GO:0010540	"basipetal auxin transport"	GO:0016020	"membrane"	GO:0009882	"blue light photoreceptor activity"	"mTOR signaling pathway"	"Non-specificserine/threonineproteinkinase."	-	-	-
maker-Contig_1125-snap-gene-1.124-mRNA-1	ref|XP_019153442.1| PREDICTED: uncharacterized protein LOC109149...	107	3e-23	0	0	0	0	GO:0031032	"actomyosin structure organization"	GO:0042641	"actomyosin"	GO:0051015	"actin filament binding"	-	-	-	-	-
augustus_masked-Contig_2656-processed-gene-0.30-mRNA-1	gb|PIN05078.1| UDP-glucuronosyl and UDP-glucosyl transferase [Ha...	837	0	5.78669	11.7655	12.4925	54.8498	-	-	-	-	GO:0035251	"UDP-glucosyltransferase activity"	"Benzoxazinoid biosynthesis"	"7-deoxyloganeticacidglucosyltransferase."	secologanin and strictosidine biosynthesis	nov-miR-47,ppt-miR1029,ppt-miR1029	-0.672,-0.641,-0.617
snap_masked-Contig_4924-processed-gene-1.59-mRNA-1	dbj|BAO53634.1| movement protein [Cauliflower mosaic virus]	132	3e-32	0.0993432	0.182009	0.252261	0.60206	-	-	-	-	-	-	-	"RNA-directedDNApolymerase."	-	-	-
augustus_masked-Contig_8175-processed-gene-0.25-mRNA-1	ref|XP_006346834.2| PREDICTED: glutaredoxin-C9-like [Solanum tub...	188	2e-59	0.770292	0.235211	0.0931427	0.389023	GO:0009266	"response to temperature stimulus"	GO:0005622	"intracellular"	GO:0004364	"glutathione transferase activity"	-	"Thioredoxin-disulfidereductase."	thioredoxin pathway	-	-
maker-Contig_2069-augustus-gene-0.86-mRNA-1	ref|XP_011098331.1| PREDICTED: protochlorophyllide reductase [Se...	662	0	75.5177	265.366	25.4194	14.9049	GO:0009647	"skotomorphogenesis"	GO:0009941	"chloroplast envelope"	GO:0005515	"protein binding"	"Porphyrin and chlorophyll metabolism"	"Protochlorophyllidereductase."	3,8-divinyl-chlorophyllide <i>a</i> biosynthesis I (aerobic, light-dependent)	-	-
augustus_masked-Contig_4180-processed-gene-0.34-mRNA-1	ref|XP_022731512.1| methyl-CpG-binding domain-containing protein...	144	1e-38	21.0275	44.6538	35.3122	61.5639	GO:0006446	"regulation of translational initiation"	GO:0001750	"photoreceptor outer segment"	GO:0005515	"protein binding"	"Ribosome biogenesis in eukaryotes"	"Valine--tRNAligase."	-	-	-
snap_masked-Contig_3966-processed-gene-0.74-mRNA-1	gb|ALI30656.1| ent-kaurene oxidase [Scoparia dulcis]	41	0.067	2.19601	3.41985	7.01021	1.77449	-	-	-	-	-	-	-	-	-	-	-
maker-Contig_6732-snap-gene-0.91-mRNA-1	gb|EYU41559.1| hypothetical protein MIMGU_mgv1a005977mg [Erythra...	66	5e-13	21.0546	15.9944	21.4228	13.4861	-	-	-	-	-	-	-	-	-	-	-
maker-Contig_7446-snap-gene-0.34-mRNA-1	gb|EYU18319.1| hypothetical protein MIMGU_mgv1a005193mg [Erythra...	402	e-134	68.4792	36.9609	36.4193	54.6136	GO:0051259	"protein oligomerization"	GO:0042735	"protein body"	GO:0045735	"nutrient reservoir activity"	"Glyoxylate and dicarboxylate metabolism"	"Oxalatedecarboxylase."	oxalate degradation V	-	-
maker-Contig_2695-augustus-gene-0.87-mRNA-1	ref|XP_011076268.1| PREDICTED: gibberellin 20 oxidase 1-D-like [...	508	e-179	8.20434	9.21441	8.80622	15.1549	GO:0009826	"unidimensional cell growth"	GO:0005737	"cytoplasm"	GO:0052634	"C-19 gibberellin 2-beta-dioxygenase activity"	"Diterpenoid biosynthesis"	"Flavanone3-dioxygenase."	flavonoid biosynthesis,flavonoid biosynthesis (in equisetum),leucodelphinidin biosynthesis,leucopelargonidin and leucocyanidin biosynthesis,pinobanksin biosynthesis	-	-
maker-Contig_9707-augustus-gene-0.69-mRNA-1	ref|XP_011072249.1| PREDICTED: periodic tryptophan protein 2 hom...	330	e-105	9.65185	14.5519	15.6098	11.0692	GO:0001654	"eye development"	GO:0080008	"CUL4 RING ubiquitin ligase complex"	GO:0043996	"histone acetyltransferase activity (H4-K8 specific)"	"Ribosome biogenesis in eukaryotes"	"[Myosinheavy-chain]kinase."	-	gga-miR-3537	-0.809
snap_masked-Contig_2993-processed-gene-0.76-mRNA-1	gb|EYU40318.1| hypothetical protein MIMGU_mgv1a008679mg [Erythra...	139	2e-36	36.6316	35.0464	61.6605	54.4633	GO:0010184	"cytokinin transport"	GO:0016020	"membrane"	GO:0005345	"purine base transmembrane transporter activity"	-	-	-	-	-
augustus_masked-Contig_8987-processed-gene-0.26-mRNA-1	gb|EYU26331.1| hypothetical protein MIMGU_mgv1a009062mg [Erythra...	484	e-170	20.7918	26.6652	65.9651	38.994	GO:0010405	"arabinogalactan protein metabolic process"	GO:0005783	"endoplasmic reticulum"	GO:0005515	"protein binding"	"Mucin type O-Glycan biosynthesis"	"Gangliosidegalactosyltransferase."	-	-	-
augustus_masked-Contig_8380-processed-gene-0.18-mRNA-1	ref|XP_013630794.1| PREDICTED: calmodulin isoform X1 [Brassica o...	64	3e-10	5.60772	5.0147	7.16826	8.49627	GO:0019722	"calcium-mediated signaling"	GO:0005773	"vacuole"	GO:0019904	"protein domain specific binding"	"Olfactory transduction"	"Non-specificserine/threonineproteinkinase."	-	-	-
augustus_masked-Contig_4940-processed-gene-1.29-mRNA-1	ref|XP_011082594.1| PREDICTED: uncharacterized protein LOC105165...	92	3e-19	4.36499	3.99859	4.84342	4.40893	-	-	-	-	-	-	-	-	-	-	-
maker-Contig_7929-snap-gene-0.73-mRNA-1	ref|XP_011100139.1| PREDICTED: transcription factor TGA1-like, p...	357	e-121	14.1682	23.923	74.742	143.472	GO:0010182	"sugar mediated signaling pathway"	GO:0005634	"nucleus"	GO:0043565	"sequence-specific DNA binding"	"Plant hormone signal transduction"	"Ubiquitinylhydrolase1."	-	ath-miR861-3p	-0.928
maker-Contig_3253-snap-gene-0.62-mRNA-1	ref|XP_011096175.2| G-type lectin S-receptor-like serine/threoni...	211	5e-60	0.912003	1.08608	0.727836	1.93449	GO:0052033	"pathogen-associated molecular pattern dependent induction by symbiont of host innate immune response"	GO:0005886	"plasma membrane"	GO:0004674	"protein serine/threonine kinase activity"	-	"Non-specificserine/threonineproteinkinase."	-	-	-
maker-Contig_2516-snap-gene-0.69-mRNA-1	gb|PIN20401.1| Phosphatidylethanolamine binding protein [Handroa...	347	e-120	4.76847	5.24185	5.46615	3.85318	GO:0010243	"response to organic nitrogen"	GO:0005741	"mitochondrial outer membrane"	GO:0005524	"ATP binding"	-	-	-	-	-
maker-Contig_7362-augustus-gene-1.63-mRNA-1	ref|XP_019153442.1| PREDICTED: uncharacterized protein LOC109149...	135	2e-32	0	0	0	0	-	-	-	-	-	-	-	-	-	-	-
maker-Contig_11456-augustus-gene-0.92-mRNA-1	ref|XP_019153442.1| PREDICTED: uncharacterized protein LOC109149...	134	5e-32	0.674329	0.231647	0.366926	0.808828	-	-	-	-	-	-	-	-	-	-	-
maker-Contig_8756-augustus-gene-0.57-mRNA-1	ref|XP_006340085.2| PREDICTED: uncharacterized protein LOC102597...	95	3e-18	0	0.0851739	0.2361	0.234787	GO:0007519	"skeletal muscle tissue development"	GO:0016460	"myosin II complex"	GO:0016887	"ATPase activity"	"RNA transport"	-	-	-	-
augustus_masked-Contig_3412-processed-gene-0.42-mRNA-1	gb|OEZ61799.1| hypothetical protein JANLI_10250 [Janthinobacteri...	47	0.018	0.723889	0.884167	1.31298	1.7467	GO:0051451	"myoblast migration"	GO:0005737	"cytoplasm"	GO:0003713	"transcription coactivator activity"	-	-	-	-	-
maker-Contig_4948-snap-gene-0.98-mRNA-1	gb|ANY93398.3| ClpP (chloroplast) [Hagenia abyssinica]	239	5e-77	4.45057	4.58662	3.79401	4.72015	GO:0006508	"proteolysis"	GO:0009840	"chloroplastic endopeptidase Clp complex"	GO:0042802	"identical protein binding"	"Cell cycle - Caulobacter"	"EndopeptidaseClp."	-	-	-
maker-Contig_9523-snap-gene-1.89-mRNA-1	gb|PIN10956.1| DNA (cytosine-5-)-methyltransferase [Handroanthus...	59	5e-08	2.02299	4.94181	5.99312	5.7895	GO:0010216	"maintenance of DNA methylation"	-	-	GO:0003886	"DNA (cytosine-5-)-methyltransferase activity"	"Cysteine and methionine metabolism"	"DNA(cytosine-5-)-methyltransferase."	-	-	-
maker-Contig_6137-snap-gene-0.69-mRNA-1	ref|XP_011094320.2| probable LRR receptor-like serine/threonine-...	546	0	1.94614	3.4035	3.80799	3.54428	GO:0030104	"water homeostasis"	GO:0009506	"plasmodesma"	GO:0042277	"peptide binding"	"Plant-pathogen interaction"	"Non-specificserine/threonineproteinkinase."	-	aly-miR4241,aly-miR4241,aly-miR4241,aly-miR4241,aly-miR4241,aly-miR4241,aly-miR4241,aly-miR4241,aly-miR4241,ath-miR426,bta-miR-2458,bta-miR-2458,bta-miR-2458,bta-miR-2458,bta-miR-2458,cin-miR-133-5p,hsa-miR-450a-1-3p	-0.925,-0.980,-0.962,-0.904,-0.614,-0.568,-0.782,-0.992,-0.802,-0.667,-0.950,-0.889,-0.974,-0.852,-0.965,-0.978,-0.913
maker-Contig_2633-snap-gene-0.89-mRNA-1	dbj|GAV64495.1| DUF632 domain-containing protein [Cephalotus fol...	121	1e-30	20.177	14.0337	21.958	9.62397	-	-	-	-	-	-	-	-	-	-	-
maker-Contig_8494-snap-gene-0.68-mRNA-1	ref|XP_011071751.1| PREDICTED: probable ATP-dependent RNA helica...	162	7e-46	23.1088	42.9554	31.9247	36.86	-	-	-	-	-	-	-	-	-	-	-
maker-Contig_7669-augustus-gene-0.75-mRNA-1	gb|PIN17164.1| Nucleoside phosphatase [Handroanthus impetiginosus]	555	0	27.4888	43.872	37.0999	35.5261	GO:0010584	"pollen exine formation"	GO:0070062	"extracellular vesicular exosome"	GO:0005515	"protein binding"	"Pyrimidine metabolism"	"Nucleosidediphosphatephosphatase."	pyrimidine ribonucleotides interconversion	-	-
maker-Contig_8359-snap-gene-1.95-mRNA-1	ref|XP_012837221.1| PREDICTED: mechanosensitive ion channel prot...	859	0	0.101766	0.139836	0.0553745	0.077093	GO:0080167	"response to karrikin"	GO:0032541	"cortical endoplasmic reticulum"	GO:0005509	"calcium ion binding"	-	-	-	-	-
snap_masked-Contig_9937-processed-gene-0.83-mRNA-1	ref|XP_021629963.1| ELMO domain-containing protein A isoform X2 ...	193	3e-59	12.5714	19.9548	16.0399	15.3252	GO:0031647	"regulation of protein stability"	GO:0016020	"membrane"	GO:0005096	"GTPase activator activity"	-	-	-	-	-
maker-Contig_644-snap-gene-0.75-mRNA-1	gb|AAF86340.1|AF277455_1 UMP synthase [Nicotiana plumbaginifolia]	567	0	6.03036	9.76455	15.4977	10.9811	GO:0010225	"response to UV-C"	GO:0005829	"cytosol"	GO:0042802	"identical protein binding"	"Pyrimidine metabolism"	"Orotatephosphoribosyltransferase."	UMP biosynthesis I,UMP biosynthesis III	-	-
maker-Contig_4593-snap-gene-0.87-mRNA-1	gb|EYU38279.1| hypothetical protein MIMGU_mgv1a000272mg [Erythra...	785	0	6.15872	6.41696	8.03257	6.48189	GO:0016567	"protein ubiquitination"	GO:0005737	"cytoplasm"	GO:0001077	"RNA polymerase II core promoter proximal region sequence-specific DNA binding transcription factor activity involved in positive regulation of transcription"	-	"RING-typeE3ubiquitintransferase."	-	rmi-miR-5323	-0.752
maker-Contig_9523-snap-gene-1.85-mRNA-1	ref|XP_022890682.1| DNA (cytosine-5)-methyltransferase CMT3 isof...	64	4e-10	5.56322	4.70422	11.3324	6.91597	GO:0010216	"maintenance of DNA methylation"	-	-	GO:0003886	"DNA (cytosine-5-)-methyltransferase activity"	"Cysteine and methionine metabolism"	"DNA(cytosine-5-)-methyltransferase."	-	-	-
snap_masked-Contig_7493-processed-gene-2.63-mRNA-1	ref|XP_011097976.1| PREDICTED: early nodulin-like protein 3 [Ses...	166	9e-50	4.76847	6.66151	8.82194	6.62266	GO:0015690	"aluminum cation transport"	GO:0048046	"apoplast"	GO:0005515	"protein binding"	-	-	-	osa-miR2931	-0.587
snap_masked-Contig_8656-processed-gene-0.56-mRNA-1	dbj|BAO53634.1| movement protein [Cauliflower mosaic virus]	97	3e-19	0.423864	1.11632	0.922556	1.23088	GO:0010564	"regulation of cell cycle process"	GO:0005829	"cytosol"	GO:0046982	"protein heterodimerization activity"	-	"RetroviralribonucleaseH."	-	-	-
snap_masked-Contig_7890-processed-gene-0.105-mRNA-1	gb|PIN05079.1| hypothetical protein CDL12_22375 [Handroanthus im...	167	7e-46	1.33517	3.87314	3.44421	3.896	GO:0001672	"regulation of chromatin assembly or disassembly"	GO:0005886	"plasma membrane"	GO:0043621	"protein self-association"	-	-	-	-	-
maker-Contig_7875-snap-gene-1.93-mRNA-1	ref|XP_011075371.1| PREDICTED: probable inactive purple acid pho...	432	e-154	59.3103	40.3909	16.3782	11.4242	GO:0006470	"protein dephosphorylation"	GO:0005773	"vacuole"	GO:0005515	"protein binding"	-	-	-	-	-
maker-Contig_2108-augustus-gene-0.135-mRNA-1	gb|PIN16869.1| Manganese superoxide dismutase [Handroanthus impe...	414	e-143	19.0135	23.8523	15.7871	11.4163	GO:0019430	"removal of superoxide radicals"	GO:0042646	"plastid nucleoid"	GO:0003677	"DNA binding"	"Huntingtons disease"	"Superoxidedismutase."	reactive oxygen species degradation,superoxide radicals degradation	-	-
augustus_masked-Contig_520-processed-gene-0.39-mRNA-1	gb|PIN17912.1| hypothetical protein CDL12_09423 [Handroanthus im...	103	1e-25	1.20286	3.30567	3.59984	4.25239	GO:0043949	"regulation of cAMP-mediated signaling"	GO:0097225	"sperm midpiece"	GO:0003774	"motor activity"	-	-	-	-	-
snap_masked-Contig_9962-processed-gene-0.45-mRNA-1	gb|EYU22953.1| hypothetical protein MIMGU_mgv1a013527mg [Erythra...	110	2e-28	9.00116	11.8531	16.5982	25.5706	GO:0007030	"Golgi organization"	GO:0030667	"secretory granule membrane"	GO:0005515	"protein binding"	-	-	-	-	-
augustus_masked-Contig_520-processed-gene-0.38-mRNA-1	gb|EYU19161.1| hypothetical protein MIMGU_mgv1a000383mg [Erythra...	213	1e-59	22.1084	27.4667	22.068	19.9957	GO:0016192	"vesicle-mediated transport"	GO:0031143	"pseudopodium"	GO:0051015	"actin filament binding"	"Tight junction"	"Chitinsynthase."	-	-	-
snap_masked-Contig_7848-processed-gene-0.19-mRNA-1	ref|XP_011090002.1| PREDICTED: uncharacterized protein At4g22758...	184	2e-56	16.4579	13.4838	6.72697	19.7844	-	-	-	-	-	-	-	-	-	-	-
snap_masked-Contig_5857-processed-gene-0.40-mRNA-1	ref|XP_011070949.1| PREDICTED: putative pentatricopeptide repeat...	750	0	7.29965	8.6018	14.2992	12.0316	GO:0009793	"embryo development ending in seed dormancy"	GO:0005634	"nucleus"	GO:0003729	"mRNA binding"	"RNA polymerase"	"DNA-directedRNApolymerase."	-	-	-
snap_masked-Contig_6884-processed-gene-0.41-mRNA-1	ref|XP_021290986.1| ethylene-responsive transcription factor 1B ...	52	4e-06	2.64915	4.61088	5.95818	14.9846	GO:0009873	"ethylene mediated signaling pathway"	GO:0009507	"chloroplast"	GO:0005515	"protein binding"	"Plant hormone signal transduction"	-	-	-	-
maker-Contig_10327-snap-gene-0.46-mRNA-1	ref|XP_020554911.1| LEAF RUST 10 DISEASE-RESISTANCE LOCUS RECEPT...	891	0	7.7885	10.1038	11.6347	13.7305	GO:0071215	"cellular response to abscisic acid stimulus"	GO:0005886	"plasma membrane"	GO:0004383	"guanylate cyclase activity"	"Plant-pathogen interaction"	"Non-specificserine/threonineproteinkinase."	-	-	-
genemark-Contig_3377-processed-gene-0.1-mRNA-1	ref|XP_011070807.1| PREDICTED: ethylene-responsive transcription...	169	4e-50	28.9555	31.0379	20.4241	19.498	GO:0045893	"positive regulation of transcription	GO:0005737	"cytoplasm"	GO:0005515	"protein binding"	-	"DNAtopoisomerase(ATP-hydrolyzing)."	-	-	-
maker-Contig_1536-snap-gene-0.57-mRNA-1	ref|XP_011095873.1| PREDICTED: glucan endo-1,3-beta-glucosidase ...	737	0	2.87753	7.80911	17.5887	32.6981	GO:0009793	"embryo development ending in seed dormancy"	GO:0031225	"anchored to membrane"	GO:0008810	"cellulase activity"	"Starch and sucrose metabolism"	"Licheninase."	-	aae-miR-11-5p,bra-miR9563b-5p	-0.937,-0.947
maker-Contig_9525-snap-gene-0.51-mRNA-1	ref|XP_011075899.1| PREDICTED: polyadenylate-binding protein-int...	525	0	30.6207	46.4558	74.9863	47.6473	GO:0006402	"mRNA catabolic process"	GO:0000790	"nuclear chromatin"	GO:0008143	"poly(A) RNA binding"	"mRNA surveillance pathway"	"Peptidylprolylisomerase."	-	osa-miR5072	-0.788
maker-Contig_8333-snap-gene-0.53-mRNA-1	gb|KZV22733.1| WRKY DNA-binding protein 9 isoform 1 [Dorcoceras ...	309	6e-99	5.22551	7.03379	6.76996	8.29419	GO:0010200	"response to chitin"	GO:0005634	"nucleus"	GO:0043565	"sequence-specific DNA binding"	"Plant-pathogen interaction"	"RNAhelicase."	-	nov-miR-170	-0.873
augustus_masked-Contig_6970-processed-gene-0.24-mRNA-1	gb|PIN18774.1| putative Zn-finger protein [Handroanthus impetigi...	238	5e-78	66.1764	75.0214	205.564	240.222	GO:0006970	"response to osmotic stress"	GO:0005634	"nucleus"	GO:0031593	"polyubiquitin binding"	-	-	-	-	-
maker-Contig_1208-snap-gene-0.69-mRNA-1	ref|XP_011076231.1| PREDICTED: serine/arginine-rich splicing fac...	270	1e-87	12.5393	15.3696	15.8244	14.1819	GO:0032922	"circadian regulation of gene expression"	GO:0010494	"cytoplasmic stress granule"	GO:0035198	"miRNA binding"	"Spliceosome"	"Peptidylprolylisomerase."	-	nov-miR-2,nov-miR-3,cbr-miR-357	-0.833,-0.737,-0.824
snap_masked-Contig_12071-processed-gene-0.61-mRNA-1	ref|XP_016552003.1| PREDICTED: LIM domain-containing protein WLI...	95	5e-23	12.3826	25.6456	53.3167	19.8486	GO:0055008	"cardiac muscle tissue morphogenesis"	GO:0030018	"Z disc"	GO:0005515	"protein binding"	-	-	-	-	-
maker-Contig_4593-snap-gene-0.88-mRNA-1	ref|XP_021910833.1| F-box protein At3g54460-like [Carica papaya]	354	e-120	10.9093	11.9327	10.691	12.4171	GO:0010228	"vegetative to reproductive phase transition of meristem"	GO:0009506	"plasmodesma"	GO:0042393	"histone binding"	-	"RING-typeE3ubiquitintransferase."	-	-	-
augustus_masked-Contig_5415-processed-gene-0.25-mRNA-1	gb|PIN07156.1| Molecular chaperone (DnaJ superfamily) [Handroant...	292	3e-92	12.5883	9.5973	7.5126	6.5626	GO:0009617	"response to bacterium"	GO:0005886	"plasma membrane"	GO:0008308	"voltage-gated anion channel activity"	"Huntingtons disease"	-	-	-	-
maker-Contig_1152-snap-gene-0.119-mRNA-1	gb|PIN13200.1| Serine/threonine protein kinase [Handroanthus imp...	374	e-122	11.2192	13.3776	14.0257	12.8306	GO:0009834	"secondary cell wall biogenesis"	GO:0009570	"chloroplast stroma"	GO:0005515	"protein binding"	"Plant hormone signal transduction"	"Guanylatecyclase."	-	asu-miR-5350d-5p	-0.772
maker-Contig_8659-snap-gene-0.44-mRNA-1	ref|XP_022860799.1| B3 domain-containing protein Os01g0234100-li...	137	5e-34	9.62396	19.92	13.3017	22.764	GO:0051091	"positive regulation of sequence-specific DNA binding transcription factor activity"	GO:0005737	"cytoplasm"	GO:0043130	"ubiquitin binding"	-	-	-	tca-miR-6016-5p	-0.595
maker-Contig_4898-snap-gene-0.70-mRNA-1	ref|XP_011071390.1| PREDICTED: seed maturation protein PM36 [Ses...	206	2e-65	7.85395	11.9483	19.1295	24.7907	-	-	GO:0005634	"nucleus"	-	-	"Thiamine metabolism"	"Aminopyrimidineaminohydrolase."	thiamine salvage IV (yeast)	-	-
maker-Contig_3412-augustus-gene-0.105-mRNA-1	ref|XP_011092907.1| PREDICTED: uncharacterized protein LOC105172...	684	0	7.72669	11.4949	12.714	13.9232	GO:0035118	"embryonic pectoral fin morphogenesis"	GO:0005730	"nucleolus"	GO:0005515	"protein binding"	-	"EndopeptidaseLa."	-	-	-
snap_masked-Contig_11075-processed-gene-1.75-mRNA-1	gb|PIN04989.1| hypothetical protein CDL12_22468 [Handroanthus im...	107	3e-25	1.80429	2.20378	2.83624	11.0866	GO:0043161	"proteasomal ubiquitin-dependent protein catabolic process"	GO:0005802	"trans-Golgi network"	GO:0019964	"interferon-gamma binding"	-	-	-	-	-
maker-Contig_8494-snap-gene-0.65-mRNA-1	ref|XP_011078584.1| PREDICTED: NAC domain-containing protein 21/...	423	e-143	8.05988	10.4784	10.8682	31.7006	GO:0042542	"response to hydrogen peroxide"	GO:0016020	"membrane"	GO:0003700	"sequence-specific DNA binding transcription factor activity"	-	-	-	tgu-miR-363-5p	-0.666
maker-Contig_9658-snap-gene-0.72-mRNA-1	ref|XP_011096514.1| PREDICTED: probable purine permease 9 [Sesam...	321	e-104	3.22463	4.51077	4.26803	6.55821	GO:0010184	"cytokinin transport"	GO:0016020	"membrane"	GO:0015211	"purine nucleoside transmembrane transporter activity"	"Nitrogen metabolism"	"Cystathioninebeta-lyase."	seleno-amino acid biosynthesis	-	-
maker-Contig_8193-augustus-gene-0.67-mRNA-1	ref|XP_011074019.1| PREDICTED: ankyrin repeat protein SKIP35-lik...	992	0	18.5781	20.0109	24.4393	24.5132	GO:0016055	"Wnt receptor signaling pathway"	GO:0016604	"nuclear body"	GO:0003950	"NAD+ ADP-ribosyltransferase activity"	-	-	-	bta-miR-2329-3p,hsa-miR-3199	-0.850,-0.745
augustus_masked-Contig_1796-processed-gene-0.20-mRNA-1	ref|XP_011070393.1| PREDICTED: protein BRANCHLESS TRICHOME [Sesa...	228	1e-70	4.59186	7.44213	8.5849	6.51116	GO:0050821	"protein stabilization"	GO:0031252	"cell leading edge"	GO:0003774	"motor activity"	"Vascular smooth muscle contraction"	"RING-typeE3ubiquitintransferase."	-	-	-
snap_masked-Contig_4924-processed-gene-1.63-mRNA-1	ref|XP_018628330.1| PREDICTED: receptor kinase-like protein Xa21...	196	3e-59	2.96705	5.0113	7.13059	3.46519	GO:0009555	"pollen development"	GO:0009505	"plant-type cell wall"	GO:0016301	"kinase activity"	"Plant hormone signal transduction"	"Non-specificserine/threonineproteinkinase."	-	-	-
augustus_masked-Contig_2252-processed-gene-0.16-mRNA-1	gb|PIN03855.1| Calmodulin and related proteins (EF-Hand superfam...	202	2e-64	5.64157	19.8107	17.5659	608.894	GO:0042542	"response to hydrogen peroxide"	GO:0005886	"plasma membrane"	GO:0005509	"calcium ion binding"	"Plant-pathogen interaction"	"Non-specificserine/threonineproteinkinase."	-	asu-miR-5350d-5p	-0.551
snap_masked-Contig_11104-processed-gene-0.49-mRNA-1	dbj|BAD05510.1| ORF133; ORF within trnI intron [Oryza sativa Jap...	95	2e-23	2.49099	0.912759	0.722899	2.26446	-	-	GO:0009536	"plastid"	-	-	-	-	-	-	-
maker-Contig_8987-snap-gene-0.68-mRNA-2	gb|PIN16561.1| Galactosyltransferase [Handroanthus impetiginosus]	62	1e-08	13.5172	13.2671	19.1135	13.2354	-	-	GO:0005794	"Golgi apparatus"	-	-	-	-	-	tca-miR-3891-5p	-0.514
augustus_masked-Contig_971-processed-gene-0.18-mRNA-1	ref|XP_011083755.1| PREDICTED: protein TRANSPARENT TESTA 12 [Ses...	135	7e-36	5.56322	8.32386	6.18881	7.4923	GO:0006970	"response to osmotic stress"	GO:0005774	"vacuolar membrane"	GO:0022857	"transmembrane transporter activity"	-	-	-	-	-
maker-Contig_2911-augustus-gene-0.96-mRNA-1	ref|XP_020554038.1| uncharacterized protein LOC105175522 isoform...	155	4e-44	22.5382	32.2762	41.3968	39.7668	-	-	-	-	-	-	-	-	-	-	-
maker-Contig_10932-snap-gene-0.49-mRNA-1	gb|ABI35986.1| methionine synthase [Orobanche ramosa]	1403	0	39.3077	60.171	111.283	55.8668	GO:0034605	"cellular response to heat"	GO:0005777	"peroxisome"	GO:0005507	"copper ion binding"	"Selenocompound metabolism"	"5-methyltetrahydropteroyltriglutamate--homocysteineS-methyltransferase."	<i>S</i>-adenosyl-L-methionine cycle II,L-methionine biosynthesis II,seleno-amino acid biosynthesis	nov-miR-64,nov-miR-180,bta-miR-7857,cel-miR-85-5p,cel-miR-85-5p	-0.601,-0.512,-0.598,-0.684,-0.653
maker-Contig_11750-augustus-gene-0.101-mRNA-1	gb|PIN24638.1| Transcription factor HAND2/Transcription factor T...	250	1e-77	20.1576	18.8131	13.5238	7.49838	GO:0006355	"regulation of transcription	GO:0005634	"nucleus"	GO:0043565	"sequence-specific DNA binding"	"Circadian rhythm - plant"	-	-	-	-
maker-Contig_4924-snap-gene-1.109-mRNA-1	ref|XP_012849179.1| PREDICTED: probable LRR receptor-like serine...	642	0	5.13528	4.82423	7.60349	4.34012	GO:0042742	"defense response to bacterium"	GO:0048226	"Casparian strip"	GO:0033612	"receptor serine/threonine kinase binding"	"Plant-pathogen interaction"	"Non-specificserine/threonineproteinkinase."	-	gga-miR-3607-3p	-0.641
augustus_masked-Contig_9186-processed-gene-0.42-mRNA-1	ref|XP_011088508.1| PREDICTED: alkaline/neutral invertase CINV2-...	734	0	12.9904	16.3526	57.6717	13.9901	GO:0048364	"root development"	GO:0009507	"chloroplast"	GO:0005515	"protein binding"	-	"Beta-fructofuranosidase."	sucrose degradation III (sucrose invertase)	gma-miR4372a,gma-miR4372a,gma-miR4372a	-0.666,-0.531,-0.563
maker-Contig_10610-augustus-gene-0.61-mRNA-1	ref|XP_011083116.1| PREDICTED: 3-ketoacyl-CoA thiolase 2, peroxi...	717	0	16.4738	27.9085	40.9968	47.1216	GO:0036109	"alpha-linolenic acid metabolic process"	GO:0005829	"cytosol"	GO:0016401	"palmitoyl-CoA oxidase activity"	"alpha-Linolenic acid metabolism"	"Acetyl-CoAC-acyltransferase."	4-hydroxybenzoate biosynthesis V,fatty acid &beta;-oxidation II (peroxisome),jasmonic acid biosynthesis	bmo-miR-3296-5p	-0.687
maker-Contig_5014-snap-gene-1.70-mRNA-1	ref|XP_022864439.1| uncharacterized protein LOC111384396 [Olea e...	196	2e-57	7.89264	15.4393	11.2138	10.6295	-	-	-	-	-	-	-	-	-	-	-
maker-Contig_6264-snap-gene-0.77-mRNA-1	ref|XP_011090931.1| PREDICTED: zinc finger CCCH domain-containin...	596	0	19.8418	18.8449	31.1982	17.8631	GO:0040019	"positive regulation of embryonic development"	GO:0005634	"nucleus"	GO:0003729	"mRNA binding"	"mRNA surveillance pathway"	"RNAhelicase."	-	-	-
snap_masked-Contig_7270-processed-gene-0.40-mRNA-1	gb|KGN46897.1| hypothetical protein Csa_6G149380 [Cucumis sativus]	72	3e-10	0.396194	0.453671	0.431165	0.250114	-	-	-	-	-	-	-	-	-	-	-
maker-Contig_9523-snap-gene-1.83-mRNA-1	gb|KZV43016.1| DNA (cytosine-5)-methyltransferase CMT3 [Dorcocer...	55	7e-07	8.22389	6.20412	9.65174	6.84079	GO:0006342	"chromatin silencing"	-	-	GO:0003886	"DNA (cytosine-5-)-methyltransferase activity"	"Cysteine and methionine metabolism"	"DNA(cytosine-5-)-methyltransferase."	-	-	-
maker-Contig_9523-snap-gene-1.90-mRNA-1	ref|XP_022867297.1| DNA (cytosine-5)-methyltransferase 1-like, p...	89	3e-19	3.95281	4.3251	2.94748	3.43808	GO:0009294	"DNA mediated transformation"	GO:0016607	"nuclear speck"	GO:0019901	"protein kinase binding"	"Cysteine and methionine metabolism"	"DNA(cytosine-5-)-methyltransferase."	-	-	-
maker-Contig_8480-augustus-gene-0.100-mRNA-1	ref|XP_012834009.1| PREDICTED: heparan-alpha-glucosaminide N-ace...	223	3e-67	6.70941	8.2974	7.42333	25.9218	GO:0051259	"protein oligomerization"	GO:0005886	"plasma membrane"	GO:0016746	"transferase activity	-	"Heparan-alpha-glucosaminideN-acetyltransferase."	-	tca-miR-9b-5p	-0.604
snap_masked-Contig_7571-processed-gene-0.51-mRNA-1	ref|XP_011074161.1| PREDICTED: ethylene-responsive transcription...	317	e-103	19.9729	27.1521	29.9736	132.789	GO:0010200	"response to chitin"	GO:0005634	"nucleus"	GO:0043565	"sequence-specific DNA binding"	-	-	-	ath-miR8182,dvi-miR-9550-5p	-0.591,-0.633
augustus_masked-Contig_10443-processed-gene-0.8-mRNA-1	dbj|BAO53634.1| movement protein [Cauliflower mosaic virus]	143	8e-38	0	0	0.166631	0	-	-	-	-	-	-	-	"RNA-directedDNApolymerase."	-	-	-
maker-Contig_7447-augustus-gene-0.86-mRNA-1	ref|XP_011097444.1| PREDICTED: mitochondrial carnitine/acylcarni...	311	e-103	14.0415	8.68805	2.50214	1.99057	GO:0006783	"heme biosynthetic process"	GO:0005740	"mitochondrial envelope"	GO:0015174	"basic amino acid transmembrane transporter activity"	-	-	-	-	-
maker-Contig_11645-snap-gene-0.70-mRNA-1	ref|YP_009294844.1| maturase K (plastid) [Veronica nakaiana] >gi...	785	0	5.66561	9.31705	13.9657	10.1353	-	-	GO:0009536	"plastid"	-	-	-	-	-	gga-miR-1597-3p,gga-miR-1597-3p,vvi-miR172d,vvi-miR172d	-0.830,-0.804,-0.867,-0.917
snap_masked-Contig_3348-processed-gene-1.74-mRNA-1	emb|SER89224.1| heam-based aerotactic trancducer [Salisediminiba...	37	4.1	0.944697	1.00963	1.48501	1.59035	-	-	-	-	-	-	-	-	-	-	-
maker-Contig_4896-snap-gene-0.78-mRNA-1	gb|PIN25501.1| hypothetical protein CDL12_01753 [Handroanthus im...	96	9e-22	0.521552	2.14998	4.35151	6.58503	GO:0031425	"chloroplast RNA processing"	GO:0005739	"mitochondrion"	GO:0005515	"protein binding"	-	-	-	-	-
maker-Contig_6341-snap-gene-0.127-mRNA-1	ref|XP_010672331.1| PREDICTED: serine/threonine-protein phosphat...	109	2e-25	0.390401	0.536446	1.20377	0.887246	GO:0010073	"meristem maintenance"	GO:0005634	"nucleus"	-	-	"Glycolysis / Gluconeogenesis"	"Glucose-6-phosphateisomerase."	GDP-mannose biosynthesis,gluconeogenesis I,gluconeogenesis III,glycolysis I (from glucose 6-phosphate),sorbitol biosynthesis I,starch biosynthesis,sucrose biosynthesis I (from photosynthesis),sucrose biosynthesis II,sucrose degradation III (sucrose invertase),sucrose degradation II (sucrose synthase)	-	-
maker-Contig_1915-augustus-gene-0.66-mRNA-1	gb|EYU27707.1| hypothetical protein MIMGU_mgv1a006272mg [Erythra...	282	7e-91	3.61746	5.34729	7.27706	5.81299	GO:0046355	"mannan catabolic process"	GO:0071944	"cell periphery"	GO:0016985	"mannan endo-1,4-beta-mannosidase activity"	-	"Mannanendo-1,4-beta-mannosidase."	-	-	-
augustus_masked-Contig_5773-processed-gene-0.11-mRNA-1	gb|PIN20030.1| Aquaporin (major intrinsic protein family) [Handr...	474	e-167	16.6342	23.6188	34.5154	20.162	GO:0080029	"cellular response to boron-containing substance levels"	GO:0000326	"protein storage vacuole"	GO:0015200	"methylammonium transmembrane transporter activity"	-	-	-	-	-
maker-Contig_6042-augustus-gene-0.108-mRNA-1	ref|XP_011078869.1| PREDICTED: serine/threonine-protein kinase N...	604	0	15.8658	29.152	94.4334	57.199	GO:0090043	"regulation of tubulin deacetylation"	GO:0005634	"nucleus"	GO:0004672	"protein kinase activity"	-	"Non-specificserine/threonineproteinkinase."	-	nov-miR-172,mmu-miR-150-3p,mmu-miR-5098	-0.924,-0.745,-0.698
maker-Contig_2513-snap-gene-0.57-mRNA-1	gb|PIN24157.1| Sensory transduction histidine kinase [Handroanth...	879	0	71.0929	11.2409	9.69909	14.6119	GO:0009690	"cytokinin metabolic process"	GO:0005635	"nuclear envelope"	GO:0004674	"protein serine/threonine kinase activity"	"Two-component system"	"Histidinekinase."	-	-	-
snap_masked-Contig_6983-processed-gene-0.54-mRNA-1	***** No hits found ******	-	-	9.62865	13.7206	14.1266	13.94	-	-	-	-	-	-	-	-	-	cre-miR1162-3p,cre-miR1162-3p	-0.933,-0.824
maker-Contig_1334-augustus-gene-0.68-mRNA-1	ref|XP_021744224.1| protein MAIN-LIKE 1-like [Chenopodium quinoa]	288	4e-86	0	0	0	0	GO:0048507	"meristem development"	GO:0005634	"nucleus"	-	-	-	"Protein-serine/threoninephosphatase."	-	-	-
snap_masked-Contig_2394-processed-gene-0.50-mRNA-1	ref|XP_019104808.1| PREDICTED: uncharacterized protein LOC104893...	106	5e-24	7.43448	9.38171	2.75194	3.60141	GO:0010073	"meristem maintenance"	GO:0005634	"nucleus"	-	-	-	"Protein-serine/threoninephosphatase."	-	-	-
augustus_masked-Contig_958-processed-gene-0.21-mRNA-1	ref|XP_011083577.1| PREDICTED: thaumatin-like protein 1b [Sesamu...	451	e-158	20.0276	14.2891	15.4617	24.8975	GO:0050832	"defense response to fungus"	GO:0005615	"extracellular space"	GO:0003723	"RNA binding"	"RNA transport"	"Glucanendo-1,3-beta-D-glucosidase."	-	-	-
maker-Contig_12518-augustus-gene-0.104-mRNA-1	ref|XP_011096083.1| PREDICTED: mediator of RNA polymerase II tra...	204	7e-66	24.0769	23.5597	20.5448	16.4431	GO:0045944	"positive regulation of transcription from RNA polymerase II promoter"	GO:0016592	"mediator complex"	GO:0003713	"transcription coactivator activity"	-	-	-	-	-
maker-Contig_6172-snap-gene-0.69-mRNA-1	ref|XP_011081797.1| PREDICTED: exosome complex exonuclease RRP46...	353	e-121	16.1198	24.0145	32.3682	30.3438	GO:0043488	"regulation of mRNA stability"	GO:0005737	"cytoplasm"	GO:0004536	"deoxyribonuclease activity"	"RNA degradation"	"Polyribonucleotidenucleotidyltransferase."	-	-	-
snap_masked-Contig_1208-processed-gene-0.45-mRNA-1	ref|XP_011076232.1| PREDICTED: serine/arginine-rich splicing fac...	102	1e-22	2.7413	1.55103	1.93035	1.05869	GO:0000398	"nuclear mRNA splicing	GO:0005681	"spliceosomal complex"	GO:0001046	"core promoter sequence-specific DNA binding"	"RNA transport"	-	-	-	-
maker-Contig_696-augustus-gene-0.89-mRNA-1	gb|OMO58327.1| Transposon, En/Spm-like protein [Corchorus capsul...	54	0.0004	0	0	0	0.0530116	-	-	-	-	-	-	-	-	-	-	-
maker-Contig_136-augustus-gene-0.73-mRNA-1	ref|XP_011087749.1| PREDICTED: pentatricopeptide repeat-containi...	825	0	18.3493	23.1637	15.7885	11.499	GO:0006397	"mRNA processing"	GO:0009295	"nucleoid"	GO:0003677	"DNA binding"	-	-	-	-	-
snap_masked-Contig_572-processed-gene-1.81-mRNA-1	ref|XP_011089490.1| PREDICTED: E3 ubiquitin-protein ligase RING1...	397	e-135	10.3657	18.8604	32.7724	304.062	GO:2000070	"regulation of response to water deprivation"	GO:0005618	"cell wall"	GO:0008270	"zinc ion binding"	-	"RING-typeE3ubiquitintransferase."	-	gga-miR-1684a-3p,gga-miR-1684a-3p,gga-miR-1684a-3p,gga-miR-1684a-3p,gga-miR-1684a-3p,gga-miR-1684a-3p,gga-miR-1684a-3p	-0.661,-0.558,-0.535,-0.527,-0.522,-0.612,-0.522
augustus_masked-Contig_8033-processed-gene-0.13-mRNA-1	ref|XP_011072553.1| PREDICTED: mitochondrial import inner membra...	239	8e-78	15.4776	22.1217	37.6786	50.8556	GO:0006626	"protein targeting to mitochondrion"	GO:0016020	"membrane"	GO:0015266	"protein channel activity"	-	-	-	-	-
maker-Contig_4180-snap-gene-0.89-mRNA-1	gb|PIN14692.1| hypothetical protein CDL12_12678 [Handroanthus im...	404	e-134	8.08495	11.2682	14.1197	10.6746	-	-	GO:0005737	"cytoplasm"	GO:0005515	"protein binding"	-	-	-	-	-
augustus_masked-Contig_5096-processed-gene-0.31-mRNA-1	ref|YP_009447363.1| photosystem II protein D2 (chloroplast) [Ach...	644	0	46.9893	11.7396	6.70295	5.41854	-	-	GO:0016020	"membrane"	GO:0005515	"protein binding"	"Photosynthesis"	"PhotosystemII."	photosynthesis light reactions	-	-
maker-Contig_8987-snap-gene-0.68-mRNA-1	ref|XP_006442519.1| hypothetical protein CICLE_v10022662mg [Citr...	248	1e-82	94.9153	113.053	180.31	119.724	GO:0038095	"Fc-epsilon receptor signaling pathway"	GO:0048471	"perinuclear region of cytoplasm"	GO:0005515	"protein binding"	"Ubiquitin mediated proteolysis"	"E2ubiquitin-conjugatingenzyme."	-	-	-
maker-Contig_3412-augustus-gene-0.106-mRNA-1	ref|XP_022857419.1| endoribonuclease YBEY, chloroplastic [Olea e...	105	8e-25	50.7877	45.6467	18.4235	17.9062	GO:0016311	"dephosphorylation"	GO:0005829	"cytosol"	GO:0016791	"phosphatase activity"	-	"Sugar-phosphatase."	-	-	-
maker-Contig_8775-snap-gene-0.39-mRNA-2	ref|XP_020552955.1| protein ENHANCED DISEASE RESISTANCE 2 isofor...	285	1e-88	4.20426	6.7107	10.2599	5.0187	GO:0009751	"response to salicylic acid stimulus"	GO:0010008	"endosome membrane"	GO:0070273	"phosphatidylinositol-4-phosphate binding"	-	-	-	-	-
maker-Contig_9937-snap-gene-0.105-mRNA-1	ref|XP_011086778.1| PREDICTED: 65-kDa microtubule-associated pro...	801	0	9.22773	10.7752	13.617	8.4576	GO:0001578	"microtubule bundle formation"	GO:0005886	"plasma membrane"	GO:0046983	"protein dimerization activity"	"Focal adhesion"	"Non-specificserine/threonineproteinkinase."	-	-	-
maker-Contig_9702-snap-gene-0.64-mRNA-1	gb|EYU43648.1| hypothetical protein MIMGU_mgv1a003917mg [Erythra...	834	0	9.92042	12.4822	21.8462	13.3506	GO:0009611	"response to wounding"	GO:0009506	"plasmodesma"	GO:0019901	"protein kinase binding"	"Plant-pathogen interaction"	"Non-specificserine/threonineproteinkinase."	-	-	-
snap_masked-Contig_3768-processed-gene-0.45-mRNA-1	***** No hits found ******	-	-	2.98919	7.53026	6.86754	9.30946	-	-	-	-	-	-	-	-	-	-	-
maker-Contig_5498-augustus-gene-0.78-mRNA-1	ref|XP_012834121.1| PREDICTED: putative receptor-like protein ki...	966	0	9.26417	14.6247	6.37495	7.48238	GO:0097275	"cellular ammonia homeostasis"	GO:0005886	"plasma membrane"	GO:0004672	"protein kinase activity"	"Toll-like receptor signaling pathway"	"Non-specificserine/threonineproteinkinase."	-	-	-
augustus_masked-Contig_8595-processed-gene-0.17-mRNA-1	ref|XP_011078201.1| PREDICTED: probable polyamine oxidase 5 [Ses...	560	0	13.2093	26.556	35.7805	43.4624	GO:0008593	"regulation of Notch signaling pathway"	GO:0031965	"nuclear membrane"	GO:0052901	"spermine:oxygen oxidoreductase (spermidine-forming) activity"	"Peroxisome"	"Non-specificpolyamineoxidase."	spermine and spermidine degradation III	gga-miR-3607-3p	-0.903
maker-Contig_11550-snap-gene-1.103-mRNA-1	ref|XP_016493108.1| PREDICTED: protein phosphatase 2C 29-like [N...	52	2e-08	1.98293	4.5412	4.43581	5.67486	GO:0006355	"regulation of transcription	GO:0005886	"plasma membrane"	GO:0005543	"phospholipid binding"	-	"Protein-serine/threoninephosphatase."	-	-	-
maker-Contig_2066-augustus-gene-0.51-mRNA-1	ref|XP_011087728.1| PREDICTED: serine hydroxymethyltransferase 6...	999	0	14.4478	13.8942	16.4058	13.7545	GO:0046686	"response to cadmium ion"	GO:0005634	"nucleus"	GO:0030170	"pyridoxal phosphate binding"	"One carbon pool by folate"	"Glycinehydroxymethyltransferase."	folate polyglutamylation,folate transformations II,glycine biosynthesis,glycine biosynthesis I,photorespiration	-	-
snap_masked-Contig_1208-processed-gene-0.46-mRNA-1	ref|XP_011076230.1| PREDICTED: MATE efflux family protein DTX1 [...	101	4e-23	6.25862	10.1288	11.6545	10.536	GO:0031348	"negative regulation of defense response"	GO:0043226	"organelle"	GO:0022857	"transmembrane transporter activity"	-	-	-	mml-miR-7189-3p	-0.916
maker-Contig_1320-snap-gene-0.154-mRNA-1	ref|XP_006346221.1| PREDICTED: DEAD-box ATP-dependent RNA helica...	92	3e-19	6.22326	5.70088	11.3902	7.71453	GO:0016049	"cell growth"	GO:0005694	"chromosome"	GO:0008266	"poly(U) RNA binding"	-	"RNAhelicase."	-	-	-
augustus_masked-Contig_11887-processed-gene-0.10-mRNA-1	gb|PIN00811.1| Shikimate O-hydroxycinnamoyltransferase [Handroan...	440	e-149	103.591	70.7499	9.13013	7.75065	GO:1900424	"regulation of defense response to bacterium"	GO:0016020	"membrane"	GO:0080074	"spermidine:caffeoyl CoA N-acyltransferase activity"	"Stilbenoid	"BenzylalcoholO-benzoyltransferase."	benzoate biosynthesis I (CoA-dependent, &beta;-oxidative),salicortin biosynthesis,volatile benzenoid biosynthesis I (ester formation),volatile esters biosynthesis (during fruit ripening)	-	-
maker-Contig_2415-snap-gene-0.36-mRNA-1	ref|XP_011096014.1| PREDICTED: 1-aminocyclopropane-1-carboxylate...	515	0	18.4271	29.4199	9.24375	34.2471	GO:0009727	"detection of ethylene stimulus"	GO:0005794	"Golgi apparatus"	GO:0005507	"copper ion binding"	"Flavonoid biosynthesis"	"Aminocyclopropanecarboxylateoxidase."	ethylene biosynthesis I (plants)	-	-
snap_masked-Contig_11024-processed-gene-0.33-mRNA-1	gb|EYU31755.1| hypothetical protein MIMGU_mgv1a024080mg [Erythra...	108	5e-28	2.80498	4.36821	2.74732	3.82485	GO:0009408	"response to heat"	GO:0009505	"plant-type cell wall"	GO:0042973	"glucan endo-1,3-beta-D-glucosidase activity"	-	"Glucanendo-1,3-beta-D-glucosidase."	-	-	-
maker-Contig_4419-augustus-gene-0.84-mRNA-1	ref|XP_011095314.1| PREDICTED: transcription factor ILR3-like [S...	255	2e-82	52.8661	64.3151	49.6687	35.7402	GO:0007029	"endoplasmic reticulum organization"	GO:0009507	"chloroplast"	GO:0005515	"protein binding"	"Plant hormone signal transduction"	-	-	-	-
augustus_masked-Contig_6341-processed-gene-0.40-mRNA-1	gb|PIM97862.1| Phospholipase/carboxyhydrolase [Handroanthus impe...	342	e-112	4.36816	7.58773	9.26827	12.2374	GO:0032526	"response to retinoic acid"	GO:0005634	"nucleus"	GO:0004146	"dihydrofolate reductase activity"	"Folate biosynthesis"	"Dihydrofolatereductase."	folate transformations II,tetrahydrofolate biosynthesis,tetrahydrofolate biosynthesis II	tur-miR-7-3p	-0.597
augustus_masked-Contig_4362-processed-gene-0.18-mRNA-1	gb|KZV27404.1| transcriptional regulator STERILE APETALA-like [D...	535	0	1.65974	2.87191	3.74629	2.74752	GO:0009554	"megasporogenesis"	GO:0016020	"membrane"	GO:0003700	"sequence-specific DNA binding transcription factor activity"	"Ether lipid metabolism"	"[Myosinheavy-chain]kinase."	-	gga-miR-6599-3p	-0.879
augustus_masked-Contig_4628-processed-gene-0.38-mRNA-1	gb|PIM98221.1| actin [Handroanthus impetiginosus] >gi|1276242809...	758	0	47.3315	46.9178	95.555	56.5044	GO:0016192	"vesicle-mediated transport"	GO:0005739	"mitochondrion"	GO:0003729	"mRNA binding"	-	"Non-specificprotein-tyrosinekinase."	-	bmo-miR-2783	-0.68
maker-Contig_7095-snap-gene-0.57-mRNA-1	ref|XP_022853500.1| delta(24)-sterol reductase [Olea europaea va...	1046	0	0.846577	1.63412	9.564	4.73359	GO:0009834	"secondary cell wall biogenesis"	GO:0005774	"vacuolar membrane"	GO:0019139	"cytokinin dehydrogenase activity"	"Zeatin biosynthesis"	"L-gulonolactoneoxidase."	-	ath-miR390a-5p,ath-miR829-3p.1,ath-miR829-3p.1,mdo-miR-7385a-5p,mdo-miR-7385a-5p,nov-miR-674	-0.752,-0.612,-0.565,-0.740,-0.518,-0.565
maker-Contig_7875-snap-gene-1.88-mRNA-1	gb|PIN05518.1| UDP-N-acetylglucosamine--dolichyl-phosphate N-ace...	486	e-171	12.3916	21.5781	32.6809	32.1367	GO:0006489	"dolichyl diphosphate biosynthetic process"	GO:0016021	"integral to membrane"	GO:0003976	"UDP-N-acetylglucosamine-lysosomal-enzyme N-acetylglucosaminephosphotransferase activity"	"N-Glycan biosynthesis"	"Phospho-N-acetylmuramoyl-pentapeptide-transferase."	-	-	-
augustus_masked-Contig_3794-processed-gene-0.31-mRNA-1	ref|XP_011070522.1| PREDICTED: serine/threonine-protein kinase B...	1823	0	3.6518	5.14232	7.12719	4.93841	GO:0010584	"pollen exine formation"	GO:0048226	"Casparian strip"	GO:0004674	"protein serine/threonine kinase activity"	"Plant hormone signal transduction"	"Receptorprotein-tyrosinekinase."	-	dme-miR-954-5p,mmu-miR-7219-3p,mtr-miR5282,ppc-miR-8333-5p	-0.606,-0.726,-0.832,-0.729
augustus_masked-Contig_404-processed-gene-0.29-mRNA-1	ref|XP_011096785.1| PREDICTED: E3 ubiquitin-protein ligase BOI-l...	318	e-105	18.8571	12.6082	9.39592	71.6998	GO:0043067	"regulation of programmed cell death"	GO:0005789	"endoplasmic reticulum membrane"	GO:0047485	"protein N-terminus binding"	"Apoptosis"	"RING-typeE3ubiquitintransferase."	-	-	-
augustus_masked-Contig_711-processed-gene-0.25-mRNA-1	ref|NP_001267985.1| uncharacterized protein LOC100243029 [Vitis ...	223	1e-73	13.7616	13.9476	20.8182	15.9704	GO:0055114	"oxidation-reduction process"	GO:0005829	"cytosol"	GO:0045155	"electron transporter	"Pathways in cancer"	-	-	-	-
snap_masked-Contig_42-processed-gene-0.40-mRNA-1	dbj|BBB04707.1| cytochrome P450 [Perilla frutescens]	847	0	12.5679	26.3065	61.7928	39.0388	GO:0009813	"flavonoid biosynthetic process"	GO:0005783	"endoplasmic reticulum"	GO:0072548	"dicoumaroyl monocaffeoyl spermidine meta-hydroxylase activity"	"Stilbenoid	"Flavonoid3{prime},5{prime}-hydroxylase."	flavonol biosynthesis	-	-
maker-Contig_4924-snap-gene-1.102-mRNA-1	ref|XP_012849179.1| PREDICTED: probable LRR receptor-like serine...	98	3e-21	26.7034	16.3523	71.7037	39.7255	GO:0006468	"protein phosphorylation"	GO:0005886	"plasma membrane"	GO:0019199	"transmembrane receptor protein kinase activity"	"Plant-pathogen interaction"	"Non-specificserine/threonineproteinkinase."	-	-	-
maker-Contig_5623-snap-gene-0.61-mRNA-1	ref|XP_011072067.1| PREDICTED: hydroxymethylglutaryl-CoA synthas...	862	0	16.1839	21.7748	52.7063	22.9877	GO:0009645	"response to low light intensity stimulus"	GO:0005739	"mitochondrion"	GO:0016853	"isomerase activity"	"Synthesis and degradation of ketone bodies"	"Hydroxymethylglutaryl-CoAsynthase."	mevalonate pathway I	-	-
maker-Contig_6162-snap-gene-0.88-mRNA-1	gb|EYU26363.1| hypothetical protein MIMGU_mgv1a014578mg [Erythra...	185	2e-56	179.034	165.887	38.9805	52.8267	GO:0006412	"translation"	GO:0016020	"membrane"	GO:0070181	"SSU rRNA binding"	"Ribosome"	-	-	-	-
snap_masked-Contig_4552-processed-gene-0.68-mRNA-1	gb|PIN11065.1| Glycerol-3-phosphate dehydrogenase [Handroanthus ...	969	0	71.1506	39.5797	14.9764	13.4196	GO:0001302	"replicative cell aging"	GO:0005829	"cytosol"	GO:0005515	"protein binding"	"Glycerophospholipid metabolism"	"Glycerol-3-phosphatedehydrogenase."	glycerol-3-phosphate shuttle,glycerol degradation I,glycerophosphodiester degradation	-	-
snap_masked-Contig_9657-processed-gene-0.69-mRNA-1	gb|KMT04126.1| hypothetical protein BVRB_8g185760 [Beta vulgaris...	40	0.13	2.53514	2.51587	13.3347	5.97487	-	-	-	-	-	-	-	-	-	-	-
maker-Contig_4206-augustus-gene-0.82-mRNA-1	ref|XP_022847391.1| actin-7-like [Olea europaea var. sylvestris]	756	0	111.264	98.1228	174.389	84.1546	GO:0010053	"root epidermal cell differentiation"	GO:0032010	"phagolysosome"	GO:0005200	"structural constituent of cytoskeleton"	-	"Non-specificprotein-tyrosinekinase."	-	-	-
augustus_masked-Contig_6694-processed-gene-1.12-mRNA-1	ref|XP_011072521.1| PREDICTED: protein YLS9 [Sesamum indicum]	290	1e-95	8.08806	9.82006	16.5794	16.4687	GO:0051607	"defense response to virus"	GO:0005886	"plasma membrane"	-	-	-	-	-	-	-
augustus_masked-Contig_3348-processed-gene-0.22-mRNA-1	gb|PIM98676.1| hypothetical protein CDL12_28839 [Handroanthus im...	219	1e-68	8.72414	9.29485	11.0766	9.19509	GO:0042752	"regulation of circadian rhythm"	GO:0005634	"nucleus"	-	-	-	-	-	nov-miR-179,bta-miR-2361,cel-miR-85-5p,cel-miR-85-5p,mdv1-miR-M2-5p,mdv1-miR-M2-5p	-0.807,-0.582,-0.663,-0.622,-0.927,-0.639
maker-Contig_11075-snap-gene-1.86-mRNA-1	ref|XP_011096579.1| PREDICTED: F-box/kelch-repeat protein At1g30...	103	2e-24	5.37138	5.79917	5.84551	25.7709	GO:0009585	"red	-	-	GO:0005515	"protein binding"	-	-	-	-	-
snap_masked-Contig_11607-processed-gene-0.53-mRNA-1	gb|PIN06491.1| hypothetical protein CDL12_20946 [Handroanthus im...	33	0.002	16.8171	10.6204	11.6464	8.36449	-	-	GO:0009507	"chloroplast"	-	-	-	-	-	-	-
augustus_masked-Contig_8480-processed-gene-0.32-mRNA-1	ref|XP_022845842.1| nuclear transcription factor Y subunit A-7-l...	191	6e-59	26.6263	18.6469	26.5268	25.1403	GO:0045893	"positive regulation of transcription	GO:0016602	"CCAAT-binding factor complex"	GO:0005515	"protein binding"	"Antigen processing and presentation"	-	-	-	-
maker-Contig_42-snap-gene-0.67-mRNA-1	ref|XP_011085946.1| PREDICTED: WAT1-related protein At5g07050 [S...	556	0	2.48481	6.37346	21.0322	19.2002	GO:0090358	"positive regulation of tryptophan metabolic process"	GO:0005938	"cell cortex"	GO:0005515	"protein binding"	-	-	-	esi-miR3451-5p,gga-miR-3607-3p	-0.986,-0.776
maker-Contig_7743-augustus-gene-1.87-mRNA-1	ref|XP_022852369.1| 10 kDa chaperonin, mitochondrial-like [Olea ...	156	4e-48	13.6735	20.4464	39.5351	27.216	GO:0006919	"activation of cysteine-type endopeptidase activity involved in apoptotic process"	GO:0016020	"membrane"	GO:0005507	"copper ion binding"	-	-	-	-	-
maker-Contig_9938-snap-gene-0.101-mRNA-1	ref|XP_011081683.1| PREDICTED: zinc transporter 4, chloroplastic...	381	e-129	15.543	5.3102	16.6839	3.79619	GO:0006826	"iron ion transport"	GO:0005774	"vacuolar membrane"	GO:0005515	"protein binding"	-	-	-	gga-miR-3607-3p	-0.657
maker-Contig_8543-augustus-gene-0.84-mRNA-1	gb|KMZ56118.1| Peptidyl-prolyl cis-trans isomerase [Zostera marina]	55	7e-06	38.7586	46.2452	70.5498	63.0421	GO:0046686	"response to cadmium ion"	GO:0005794	"Golgi apparatus"	GO:0005515	"protein binding"	-	"Peptidylprolylisomerase."	-	-	-
maker-Contig_5415-snap-gene-0.98-mRNA-1	gb|EYU27329.1| hypothetical protein MIMGU_mgv1a004056mg [Erythra...	601	0	12.1861	12.2032	20.7026	15.7109	GO:0009409	"response to cold"	GO:0005783	"endoplasmic reticulum"	GO:0003846	"2-acylglycerol O-acyltransferase activity"	"Steroid biosynthesis"	"DiacylglycerolO-acyltransferase."	diacylglycerol and triacylglycerol biosynthesis,triacylglycerol biosynthesis (Chlamydomonas)	-	-
maker-Contig_8641-augustus-gene-0.68-mRNA-1	ref|XP_022844634.1| probable Histone-lysine N-methyltransferase ...	540	0	10.0462	10.7244	12.7257	11.3748	GO:0006366	"transcription from RNA polymerase II promoter"	GO:0005634	"nucleus"	GO:0019904	"protein domain specific binding"	"Lysine degradation"	"Histone-lysineN-methyltransferase."	26,27-dehydrozymosterol metabolism	dme-miR-2497-5p,nov-miR-678	-0.756,-0.845
maker-Contig_6694-snap-gene-1.93-mRNA-1	ref|XP_011080144.2| protein ROOT HAIR DEFECTIVE 3 [Sesamum indicum]	1217	0	25.4534	33.0253	47.3499	57.7781	GO:0008645	"hexose transport"	GO:0005774	"vacuolar membrane"	GO:0030898	"actin-dependent ATPase activity"	-	-	-	aca-miR-5407-5p,nov-miR-693	-0.932,-0.894
maker-Contig_342-snap-gene-0.103-mRNA-1	gb|EYU36992.1| hypothetical protein MIMGU_mgv1a000680mg [Erythra...	1268	0	10.7757	17.6794	25.3318	27.508	GO:0008356	"asymmetric cell division"	GO:0030122	"AP-2 adaptor complex"	GO:0019901	"protein kinase binding"	"Endocytosis"	-	-	nov-miR-33	-0.914
snap_masked-Contig_8677-processed-gene-0.65-mRNA-1	gb|JAU88577.1| Transcription factor ICE1, partial [Noccaea caeru...	239	3e-78	7.70292	8.76696	9.5683	5.77641	GO:0043619	"regulation of transcription from RNA polymerase II promoter in response to oxidative stress"	GO:0005634	"nucleus"	GO:0043565	"sequence-specific DNA binding"	"Plant hormone signal transduction"	"[Protein-PII]uridylyltransferase."	-	-	-
maker-Contig_10610-augustus-gene-0.60-mRNA-1	gb|PIN14985.1| Mitochondrial FAD carrier protein [Handroanthus i...	348	e-116	6.02837	10.2266	10.8936	14.0387	GO:0043132	"NAD transport"	GO:0005743	"mitochondrial inner membrane"	GO:0015218	"pyrimidine nucleotide transmembrane transporter activity"	-	"16SrRNA(cytosine(1402)-N(4))-methyltransferase."	-	gma-miR5371-5p	-0.872
maker-Contig_12586-augustus-gene-0.70-mRNA-1	ref|XP_011072990.1| PREDICTED: 66 kDa stress protein-like [Sesam...	1093	0	13.6253	17.2687	31.3036	15.0614	GO:0030834	"regulation of actin filament depolymerization"	GO:0005884	"actin filament"	GO:0051015	"actin filament binding"	-	"Mitogen-activatedproteinkinasekinasekinase."	-	aly-miR847-5p	-0.516
augustus_masked-Contig_1536-processed-gene-0.16-mRNA-1	gb|PIN02873.1| RNA polymerase II, fourth largest subunit [Handro...	213	7e-67	12.1986	34.1077	36.854	21.6085	GO:0016246	"RNA interference"	GO:0005737	"cytoplasm"	GO:0003899	"DNA-directed RNA polymerase activity"	"RNA polymerase"	-	-	-	-
augustus_masked-Contig_10058-processed-gene-0.39-mRNA-1	gb|AAF34799.1|AF227979_1 40S ribosomal protein S16 [Euphorbia es...	183	3e-57	31.1905	26.442	114.138	52.6457	GO:0042274	"ribosomal small subunit biogenesis"	GO:0022627	"cytosolic small ribosomal subunit"	GO:0003729	"mRNA binding"	"Ribosome"	-	-	-	-
snap_masked-Contig_10058-processed-gene-0.71-mRNA-1	ref|XP_011089620.1| PREDICTED: 40S ribosomal protein S16 [Sesamu...	278	1e-94	245.009	321.479	653.285	439.446	GO:0019083	"viral transcription"	GO:0005840	"ribosome"	GO:0003729	"mRNA binding"	"Ribosome"	-	-	-	-
augustus_masked-Contig_4593-processed-gene-0.18-mRNA-1	ref|XP_012829581.1| PREDICTED: glycine-rich RNA-binding protein ...	93	1e-21	24.9232	17.9388	10.6555	14.3852	GO:0080156	"mitochondrial mRNA modification"	GO:0005730	"nucleolus"	GO:0001072	"RNA binding transcription antitermination factor activity"	"Pathogenic Escherichia coli infection"	-	-	-	-
maker-Contig_11941-augustus-gene-0.47-mRNA-1	ref|XP_011101260.1| PREDICTED: uncharacterized protein LOC105179...	707	0	19.7287	18.1509	23.7007	17.8569	GO:0007020	"microtubule nucleation"	GO:0005859	"muscle myosin complex"	GO:0032027	"myosin light chain binding"	"Tight junction"	-	-	nov-miR-28,nov-miR-81,nta-miR6146a,nta-miR6146a	-0.805,-0.773,-0.817,-0.627
maker-Contig_1326-snap-gene-0.76-mRNA-1	ref|YP_009305673.1| ribosomal protein L16 (plastid) [Veronicastr...	191	3e-53	11.1996	12.4221	13.6088	11.8299	GO:0000027	"ribosomal large subunit assembly"	GO:0005886	"plasma membrane"	GO:0000049	"tRNA binding"	"Ribosome"	-	-	nov-miR-699	-0.698
snap_masked-Contig_11755-processed-gene-0.71-mRNA-1	ref|XP_015056150.1| PREDICTED: ycf3-interacting protein 1, chlor...	41	0.078	10.0497	9.86369	13.2803	16.8577	GO:0000128	"flocculation"	GO:0005654	"nucleoplasm"	GO:0016018	"cyclosporin A binding"	-	-	-	-	-
maker-Contig_3054-snap-gene-0.49-mRNA-1	ref|XP_011086449.1| PREDICTED: pyruvate dehydrogenase E1 compone...	646	0	51.9138	62.0195	77.2582	80.9948	GO:0006099	"tricarboxylic acid cycle"	GO:0045254	"pyruvate dehydrogenase complex"	GO:0004738	"pyruvate dehydrogenase activity"	"Glycolysis / Gluconeogenesis"	"Pyruvatedehydrogenase(acetyl-transferring)."	pyruvate decarboxylation to acetyl CoA	-	-
maker-Contig_11604-snap-gene-1.120-mRNA-1	ref|XP_011101211.1| PREDICTED: protein S-acyltransferase 8 [Sesa...	639	0	15.4185	16.7537	19.695	22.9049	GO:0048767	"root hair elongation"	GO:0005783	"endoplasmic reticulum"	GO:0043849	"Ras palmitoyltransferase activity"	-	"ProteinS-acyltransferase."	-	tca-miR-6016-5p	-0.624
snap_masked-Contig_2967-processed-gene-0.38-mRNA-1	ref|XP_011088788.1| PREDICTED: agamous-like MADS-box protein AGL...	179	5e-52	2.29214	4.72441	5.30074	4.26868	GO:0009793	"embryo development ending in seed dormancy"	GO:0005886	"plasma membrane"	GO:0005515	"protein binding"	-	-	-	-	-
maker-Contig_7446-snap-gene-0.34-mRNA-2	ref|NP_001291327.1| legumin B-like precursor [Sesamum indicum] >...	156	5e-43	9.78359	10.6757	17.0146	12.6433	GO:0001707	"mesoderm formation"	GO:0005874	"microtubule"	GO:0003779	"actin binding"	-	-	-	-	-
maker-Contig_9761-snap-gene-0.58-mRNA-1	ref|XP_022897888.1| ras-related protein RABH1b [Olea europaea va...	361	e-125	25.7132	47.0366	69.0014	45.0076	GO:0007602	"phototransduction"	GO:0032588	"trans-Golgi network membrane"	GO:0005515	"protein binding"	-	"RING-typeE3ubiquitintransferase."	-	-	-
maker-Contig_149-snap-gene-0.71-mRNA-1	gb|OEL29235.1| 60S ribosomal protein L3 [Dichanthelium oligosant...	61	8e-21	8.88073	14.1666	23.4395	16.703	GO:0071353	"cellular response to interleukin-4"	GO:0005730	"nucleolus"	GO:0003735	"structural constituent of ribosome"	"Ribosome"	-	-	-	-
maker-Contig_9149-snap-gene-0.53-mRNA-1	ref|XP_011092424.1| PREDICTED: calmodulin-binding transcription ...	1281	0	8.70339	11.1978	16.0462	22.669	GO:0045944	"positive regulation of transcription from RNA polymerase II promoter"	GO:0048471	"perinuclear region of cytoplasm"	GO:0042826	"histone deacetylase binding"	"Neurotrophin signaling pathway"	"ProteinS-acyltransferase."	-	mdo-miR-7385e-3p,ptc-miR478h,ptc-miR478h	-0.645,-0.839,-0.679
snap_masked-Contig_7890-processed-gene-0.62-mRNA-1	gb|PIN25785.1| hypothetical protein CDL12_01467 [Handroanthus im...	59	2e-07	26.5011	46.2368	29.3541	19.4119	-	-	-	-	-	-	-	-	-	-	-
maker-Contig_11122-snap-gene-0.35-mRNA-1	ref|XP_022885389.1| probable carboxylesterase 18 [Olea europaea ...	420	e-144	2.61404	5.06554	6.20016	6.95633	GO:0009717	"isoflavonoid biosynthetic process"	GO:0005737	"cytoplasm"	GO:0010331	"gibberellin binding"	"Bile secretion"	"Carboxylesterase."	methyl indole-3-acetate interconversion	-	-
augustus_masked-Contig_9658-processed-gene-0.30-mRNA-1	gb|EYU28462.1| hypothetical protein MIMGU_mgv1a012008mg [Erythra...	516	0	5231.23	2093.69	103.265	12.9772	GO:0009409	"response to cold"	GO:0009579	"thylakoid"	GO:0005515	"protein binding"	"Photosynthesis - antenna proteins"	"Non-specificserine/threonineproteinkinase."	-	-	-
augustus_masked-Contig_9658-processed-gene-0.21-mRNA-1	gb|EYU38943.1| hypothetical protein MIMGU_mgv1a012024mg [Erythra...	369	e-127	4319.9	1642.36	107.231	17.2497	GO:0090333	"regulation of stomatal closure"	GO:0005774	"vacuolar membrane"	GO:0019904	"protein domain specific binding"	"Photosynthesis - antenna proteins"	-	-	-	-
maker-Contig_7933-augustus-gene-0.62-mRNA-1	gb|PIN03541.1| Cytochrome P450 CYP2 subfamily [Handroanthus impe...	741	0	38.5702	19.773	18.9732	41.0823	GO:0080110	"sporopollenin biosynthetic process"	GO:0005794	"Golgi apparatus"	GO:0016709	"oxidoreductase activity	"Flavone and flavonol biosynthesis"	"3,9-dihydroxypterocarpan6A-monooxygenase."	glyceollin biosynthesis I	cte-miR-2685-5p,cte-miR-2685-5p	-0.552,-0.552
augustus_masked-Contig_8175-processed-gene-0.24-mRNA-1	ref|XP_022866814.1| 50S ribosomal protein HLP, mitochondrial iso...	219	1e-71	16.4478	13.4053	5.44007	6.47432	GO:0032543	"mitochondrial translation"	GO:0009536	"plastid"	GO:0070180	"LSU rRNA binding"	"Ribosome"	-	-	-	-
maker-Contig_11756-snap-gene-0.76-mRNA-1	emb|CAC50874.1| S-like RNAse 28 [Antirrhinum hispanicum subsp. m...	338	e-115	8.58788	16.1051	15.8704	24.1408	GO:0009867	"jasmonic acid mediated signaling pathway"	GO:0005622	"intracellular"	GO:0004540	"ribonuclease activity"	-	"Physarumpolycephalumribonuclease."	-	-	-
snap_masked-Contig_6438-processed-gene-0.35-mRNA-1	ref|XP_012070606.1| PREDICTED: uncharacterized protein LOC105632...	80	2e-15	0.347701	2.07035	4.79297	1.75601	-	-	-	-	-	-	-	"RNA-directedDNApolymerase."	-	-	-
snap_masked-Contig_8111-processed-gene-0.40-mRNA-1	ref|XP_019068222.1| PREDICTED: uncharacterized protein LOC109119...	61	6e-10	0	0.424687	0	0	GO:0009651	"response to salt stress"	GO:0005774	"vacuolar membrane"	GO:0005524	"ATP binding"	-	"RNA-directedDNApolymerase."	-	-	-
snap_masked-Contig_6594-processed-gene-1.56-mRNA-1	ref|XP_019068222.1| PREDICTED: uncharacterized protein LOC109119...	61	6e-10	0	0	0.168174	0	GO:0046686	"response to cadmium ion"	GO:0005774	"vacuolar membrane"	GO:0008270	"zinc ion binding"	"D-Glutamine and D-glutamate metabolism"	"Glutamatedehydrogenase(NAD(P)(+))."	L-glutamate biosynthesis II,L-ornithine biosynthesis II	-	-
maker-Contig_7352-augustus-gene-0.55-mRNA-1	ref|XP_011101854.1| PREDICTED: ubiquitin-conjugating enzyme E2 2...	312	e-108	160.624	327.425	884.412	1803.21	GO:0039020	"pronephric nephron tubule development"	GO:0005737	"cytoplasm"	GO:0043130	"ubiquitin binding"	"Protein processing in endoplasmic reticulum"	"E2ubiquitin-conjugatingenzyme."	-	-	-
maker-Contig_6866-snap-gene-0.101-mRNA-1	ref|XP_011101854.1| PREDICTED: ubiquitin-conjugating enzyme E2 2...	311	e-107	266.138	452.813	1120.49	2133.91	GO:0070979	"protein K11-linked ubiquitination"	GO:0005634	"nucleus"	GO:0031625	"ubiquitin protein ligase binding"	"Protein processing in endoplasmic reticulum"	"E2ubiquitin-conjugatingenzyme."	-	-	-
maker-Contig_8480-augustus-gene-0.103-mRNA-1	ref|XP_022847528.1| ADP-ribosylation factor GTPase-activating pr...	512	0	14.3347	18.9468	10.9571	21.7185	GO:0009555	"pollen development"	GO:0005829	"cytosol"	GO:0005515	"protein binding"	"Endocytosis"	"HECT-typeE3ubiquitintransferase."	-	-	-
maker-Contig_6694-augustus-gene-1.85-mRNA-1	ref|XP_011072516.1| PREDICTED: protein HOTHEAD isoform X2 [Sesam...	961	0	2.49928	4.1974	4.73462	5.24523	GO:0042426	"choline catabolic process"	GO:0005739	"mitochondrion"	GO:0008812	"choline dehydrogenase activity"	"Glycine	"(R)-mandelonitrilelyase."	amygdalin and prunasin degradation,vicianin bioactivation	-	-
maker-Contig_10601-snap-gene-0.57-mRNA-1	gb|PIN06743.1| Cysteine proteinase Cathepsin L [Handroanthus imp...	545	0	7.59932	7.09361	5.75767	6.26697	GO:0009737	"response to abscisic acid stimulus"	GO:0048046	"apoplast"	GO:0008234	"cysteine-type peptidase activity"	"Lysosome"	"Chymopapain."	-	-	-
maker-Contig_11296-augustus-gene-0.88-mRNA-1	ref|XP_012840703.1| PREDICTED: pentatricopeptide repeat-containi...	348	e-114	1.12057	0.979847	2.10637	0.668819	GO:0008380	"RNA splicing"	GO:0009507	"chloroplast"	GO:0008270	"zinc ion binding"	-	-	-	-	-
maker-Contig_10206-augustus-gene-0.63-mRNA-1	ref|XP_011090028.1| PREDICTED: calcium-dependent protein kinase ...	939	0	11.3978	28.8851	19.2646	13.8847	GO:0009651	"response to salt stress"	GO:0005634	"nucleus"	GO:0004672	"protein kinase activity"	"Plant-pathogen interaction"	"Non-specificserine/threonineproteinkinase."	-	-	-
maker-Contig_10415-augustus-gene-0.54-mRNA-1	gb|EYU25862.1| hypothetical protein MIMGU_mgv1a007707mg [Erythra...	474	e-165	63.636	78.3177	125.812	48.996	GO:0009611	"response to wounding"	GO:0005829	"cytosol"	GO:0005515	"protein binding"	"Nitrotoluene degradation"	"NADPHdehydrogenase."	-	-	-
maker-Contig_8556-augustus-gene-0.28-mRNA-1	ref|XP_011071639.1| PREDICTED: myb-related protein 306-like [Ses...	393	e-134	11.6322	16.2153	8.9163	7.25391	GO:0009753	"response to jasmonic acid stimulus"	GO:0005634	"nucleus"	GO:0003700	"sequence-specific DNA binding transcription factor activity"	-	-	-	-	-
snap_masked-Contig_1494-processed-gene-0.105-mRNA-1	ref|XP_020886778.1| uncharacterized protein LOC110229933 [Arabid...	47	0.002	0	0.497194	0.0984435	2.32992	-	-	-	-	-	-	-	-	-	-	-
maker-Contig_10166-snap-gene-0.42-mRNA-1	ref|YP_009433372.1| ribosomal protein L23 (chloroplast) [Zostera...	231	4e-76	0.483758	1.10788	1.40389	1.09941	GO:0040007	"growth"	GO:0009570	"chloroplast stroma"	GO:0003735	"structural constituent of ribosome"	"Ribosome"	-	-	-	-
maker-Contig_11863-snap-gene-0.42-mRNA-1	ref|XP_022888574.1| laccase-7-like [Olea europaea var. sylvestris]	882	0	6.18568	8.98079	27.0537	197.606	GO:0009698	"phenylpropanoid metabolic process"	GO:0005618	"cell wall"	GO:0005515	"protein binding"	-	"Laccase."	justicidin B biosynthesis,matairesinol biosynthesis,sesamin biosynthesis	-	-
snap_masked-Contig_2954-processed-gene-0.51-mRNA-1	ref|WP_025318429.1| hypothetical protein [Granulibacter bethesde...	40	5.8	1.55253	2.53965	1.93093	2.85628	-	-	-	-	-	-	-	-	-	-	-
augustus_masked-Contig_795-processed-gene-0.14-mRNA-1	gb|EYU18819.1| hypothetical protein MIMGU_mgv1a010012mg [Erythra...	501	e-177	125.432	111.817	103.9	84.079	GO:0042754	"negative regulation of circadian rhythm"	GO:0042406	"extrinsic to endoplasmic reticulum membrane"	GO:0016491	"oxidoreductase activity"	"Flavonoid biosynthesis"	"Dihydroflavanol4-reductase."	leucodelphinidin biosynthesis,leucopelargonidin and leucocyanidin biosynthesis	-	-
maker-Contig_8609-snap-gene-0.97-mRNA-1	gb|KZV26804.1| hypothetical protein F511_06651 [Dorcoceras hygro...	125	4e-33	179.232	272.006	336.723	481.397	GO:0034059	"response to anoxia"	GO:0005886	"plasma membrane"	GO:0032403	"protein complex binding"	-	-	-	nov-miR-77	-0.891
maker-Contig_10232-augustus-gene-0.97-mRNA-1	ref|XP_011077407.1| PREDICTED: uncharacterized protein LOC105161...	190	9e-59	15.188	22.4025	19.2367	13.9108	-	-	-	-	-	-	-	-	-	-	-
maker-Contig_10150-augustus-gene-0.76-mRNA-1	ref|XP_022894997.1| mitochondrial outer membrane protein porin o...	310	e-106	59.4689	85.6695	126.653	153.754	GO:0007602	"phototransduction"	GO:0005618	"cell wall"	GO:0008308	"voltage-gated anion channel activity"	"Huntingtons disease"	-	-	-	-
augustus_masked-Contig_2418-processed-gene-0.25-mRNA-1	gb|PIN12589.1| hypothetical protein CDL12_14790 [Handroanthus im...	461	e-156	7.40931	8.32995	6.9502	11.2636	GO:0043447	"alkane biosynthetic process"	GO:0016020	"membrane"	-	-	-	-	-	-	-
maker-Contig_7807-augustus-gene-0.63-mRNA-1	gb|PIN00955.1| Transcription factor, Myb superfamily [Handroanth...	326	e-109	42.2644	92.5572	125.093	69.2499	GO:0009753	"response to jasmonic acid stimulus"	GO:0005634	"nucleus"	GO:0003700	"sequence-specific DNA binding transcription factor activity"	-	-	-	-	-
augustus_masked-Contig_6559-processed-gene-1.36-mRNA-1	gb|EYU19150.1| hypothetical protein MIMGU_mgv1a004865mg [Erythra...	928	0	22.033	59.342	19.3354	58.8353	GO:0040003	"chitin-based cuticle development"	GO:0005622	"intracellular"	GO:0016831	"carboxy-lyase activity"	"Phenylalanine metabolism"	"Aromatic-L-amino-aciddecarboxylase."	beta-carboline biosynthesis,betaxanthin biosynthesis,betaxanthin biosynthesis (via dopamine),camptothecin biosynthesis,hydroxycinnamic acid serotonin amides biosynthesis,indole-3-acetate biosynthesis II,(<i>S</i>)-reticuline biosynthesis I,L-tryptophan degradation VI (via tryptamine),secologanin and strictosidine biosynthesis,serotonin and melatonin biosynthesis	ame-miR-3719	-0.536
augustus_masked-Contig_11918-processed-gene-0.21-mRNA-1	gb|KDO17885.1| hypothetical protein SPRG_16662 [Saprolegnia para...	39	1.1	2.2685	2.67182	2.23362	3.928	-	-	-	-	-	-	-	-	-	-	-
augustus_masked-Contig_6212-processed-gene-0.30-mRNA-1	ref|XP_011081386.1| PREDICTED: crocetin glucosyltransferase, chl...	568	0	4.59924	19.7253	9.80818	36.0029	GO:0009801	"cinnamic acid ester metabolic process"	GO:0005737	"cytoplasm"	GO:0080018	"anthocyanin 5-O-glucosyltransferase activity"	"Anthocyanin biosynthesis"	"Gallate1-beta-glucosyltransferase."	galloylated catechin biosynthesis,pentagalloylglucose biosynthesis	-	-
maker-Contig_2409-snap-gene-0.79-mRNA-1	ref|XP_010677651.1| PREDICTED: protein FAR1-RELATED SEQUENCE 5-l...	268	6e-79	0.153822	0.598867	0.195299	1.35949	GO:0010218	"response to far red light"	GO:0005634	"nucleus"	GO:0003700	"sequence-specific DNA binding transcription factor activity"	-	-	-	-	-
snap_masked-Contig_7379-processed-gene-0.56-mRNA-1	ref|XP_010677651.1| PREDICTED: protein FAR1-RELATED SEQUENCE 5-l...	294	6e-87	1.75086	2.48345	3.03226	4.79203	GO:0010218	"response to far red light"	GO:0005634	"nucleus"	GO:0003700	"sequence-specific DNA binding transcription factor activity"	-	-	-	-	-
maker-Contig_738-snap-gene-0.65-mRNA-1	ref|XP_010677651.1| PREDICTED: protein FAR1-RELATED SEQUENCE 5-l...	331	4e-98	0.15745	0.21635	0.328416	0.178914	GO:0042753	"positive regulation of circadian rhythm"	GO:0005634	"nucleus"	GO:0005515	"protein binding"	-	-	-	aqc-miR171f	-0.782
augustus_masked-Contig_1208-processed-gene-0.21-mRNA-1	ref|XP_011076230.1| PREDICTED: MATE efflux family protein DTX1 [...	271	5e-86	3.60345	3.30097	3.50873	4.11864	GO:0006970	"response to osmotic stress"	GO:0005774	"vacuolar membrane"	GO:0005451	"monovalent cation:hydrogen antiporter activity"	-	-	-	bra-miR9564-5p	-0.889
maker-Contig_3765-snap-gene-0.58-mRNA-1	gb|PIN15174.1| Phosphatidylinositol transfer protein SEC14 [Hand...	752	0	14.7995	23.0989	28.8855	22.0165	GO:0015914	"phospholipid transport"	GO:0005737	"cytoplasm"	GO:0005515	"protein binding"	-	-	-	ppc-miR-8364f-3p,ppc-miR-8364f-3p	-0.798,-0.919
maker-Contig_8055-augustus-gene-0.51-mRNA-1	gb|PIN16325.1| hypothetical protein CDL12_11009 [Handroanthus im...	566	0	19.3282	24.9861	37.1098	22.2842	GO:0048246	"macrophage chemotaxis"	GO:0031514	"motile cilium"	GO:0000146	"microfilament motor activity"	-	-	-	gra-miR8718,gra-miR8718	-0.574,-0.972
augustus_masked-Contig_3412-processed-gene-0.45-mRNA-1	ref|XP_011081747.1| PREDICTED: mitochondrial import inner membra...	344	e-118	39.9654	62.5261	83.4024	104.85	GO:0006626	"protein targeting to mitochondrion"	GO:0005743	"mitochondrial inner membrane"	GO:0015450	"P-P-bond-hydrolysis-driven protein transmembrane transporter activity"	-	-	-	-	-
maker-Contig_7865-snap-gene-0.72-mRNA-1	ref|XP_011093185.1| PREDICTED: MADS-box transcription factor 6-l...	392	e-136	29.3577	24.069	47.4616	35.1371	GO:0048509	"regulation of meristem development"	GO:0005634	"nucleus"	GO:0003700	"sequence-specific DNA binding transcription factor activity"	-	-	-	-	-
maker-Contig_4276-snap-gene-0.83-mRNA-1	gb|PIN18376.1| Prohibitin [Handroanthus impetiginosus]	416	e-144	41.099	53.8342	86.6531	52.1105	GO:0007007	"inner mitochondrial membrane organization"	GO:0016020	"membrane"	GO:0019899	"enzyme binding"	-	-	-	-	-
snap_masked-Contig_7875-processed-gene-1.44-mRNA-1	gb|PIN21041.1| hypothetical protein CDL12_06282 [Handroanthus im...	44	9e-07	20.2982	46.486	56.1248	31.6651	-	-	-	-	-	-	-	-	-	-	-
maker-Contig_7929-augustus-gene-0.63-mRNA-1	ref|XP_011099696.1| PREDICTED: protein disulfide-isomerase-like ...	792	0	26.1316	67.6115	93.8051	83.1802	GO:0043687	"post-translational protein modification"	GO:0005794	"Golgi apparatus"	GO:0003756	"protein disulfide isomerase activity"	"Protein processing in endoplasmic reticulum"	"Proteindisulfide-isomerase."	-	-	-
augustus_masked-Contig_795-processed-gene-0.12-mRNA-1	gb|PIN02085.1| putative methyltransferase [Handroanthus impetigi...	647	0	6.93045	10.2681	12.9808	9.60745	GO:0051017	"actin filament bundle assembly"	GO:0032432	"actin filament bundle"	GO:0030674	"protein binding	"Histidine metabolism"	"PhosphoethanolamineN-methyltransferase."	choline biosynthesis I,phosphatidylcholine biosynthesis II,phosphatidylcholine biosynthesis III,phosphatidylcholine biosynthesis IV	rno-miR-770-3p	-0.809
augustus_masked-Contig_2709-processed-gene-0.18-mRNA-1	ref|XP_011096911.1| PREDICTED: protein YLS9 [Sesamum indicum]	234	2e-73	11.0398	15.3482	20.8248	297.731	GO:0010150	"leaf senescence"	GO:0009506	"plasmodesma"	-	-	"SNARE interactions in vesicular transport"	-	-	-	-
maker-Contig_11550-augustus-gene-1.96-mRNA-1	ref|XP_011070227.1| PREDICTED: protein phosphatase 2C 29 [Sesamu...	719	0	6.75715	5.95725	9.98909	12.2135	GO:0048366	"leaf development"	GO:0005737	"cytoplasm"	GO:0005515	"protein binding"	-	"Protein-serine/threoninephosphatase."	-	-	-
maker-Contig_1660-augustus-gene-0.58-mRNA-1	ref|XP_004242383.1| PREDICTED: 26S proteasome regulatory subunit...	785	0	96.9052	96.2432	189.592	136.798	GO:0010311	"lateral root formation"	GO:0005829	"cytosol"	GO:0016887	"ATPase activity"	"Proteasome"	"Vesicle-fusingATPase."	-	-	-
maker-Contig_5013-snap-gene-0.66-mRNA-1	ref|XP_011089812.1| PREDICTED: putative E3 ubiquitin-protein lig...	679	0	7.16923	10.7339	25.1679	26.435	GO:0045760	"positive regulation of action potential"	GO:0033270	"paranode region of axon"	GO:0030674	"protein binding	"Pathways in cancer"	"HECT-typeE3ubiquitintransferase."	-	hsa-miR-1229-5p	-0.912
snap_masked-Contig_2319-processed-gene-0.51-mRNA-1	ref|XP_016487442.1| PREDICTED: subtilisin-like protease SBT1.9 [...	304	3e-93	0	0.127406	0.100905	0.0936537	GO:0010103	"stomatal complex morphogenesis"	GO:0016020	"membrane"	GO:0008236	"serine-type peptidase activity"	-	"Tripeptidyl-peptidaseII."	-	-	-
augustus_masked-Contig_2516-processed-gene-0.31-mRNA-1	ref|WP_052164718.1| hypothetical protein [Actinoplanes utahensis]	49	0.021	0	0.0788078	0.0208051	0.0289651	-	-	-	-	-	-	-	-	-	-	-
snap_masked-Contig_10575-processed-gene-0.57-mRNA-1	emb|CAF18245.1| STYLOSA protein [Antirrhinum majus]	265	9e-79	33.8831	37.616	43.1339	40.1403	GO:0009733	"response to auxin stimulus"	GO:0043036	"starch grain"	GO:0005515	"protein binding"	-	-	-	-	-
maker-Contig_9149-snap-gene-0.54-mRNA-1	gb|PIN01507.1| Ubiquitin-specific protease [Handroanthus impetig...	678	0	8.43553	11.8404	11.3518	11.6813	GO:0008343	"adult feeding behavior"	GO:0005654	"nucleoplasm"	GO:0004843	"ubiquitin-specific protease activity"	-	"Ubiquitinylhydrolase1."	-	ath-miR157a-5p,ath-miR157a-5p,hme-miR-6308-3p,ppc-miR-8364f-3p,ppc-miR-8364f-3p	-0.851,-0.687,-0.992,-0.769,-0.771
maker-Contig_905-augustus-gene-0.124-mRNA-1	gb|PIN13232.1| Mitochondrial solute carrier protein [Handroanthu...	535	0	22.5116	33.733	41.1128	30.8241	GO:0015867	"ATP transport"	GO:0005739	"mitochondrion"	GO:0015291	"secondary active transmembrane transporter activity"	-	-	-	ddi-miR-7101	-0.835
augustus_masked-Contig_3652-processed-gene-0.30-mRNA-1	ref|XP_020549975.1| uncharacterized protein LOC110012108 isoform...	87	4e-14	3.30404	3.0267	3.97984	4.51392	-	-	-	-	-	-	-	-	-	-	-
maker-Contig_9937-snap-gene-0.106-mRNA-1	ref|XP_010695763.1| PREDICTED: serine/threonine-protein phosphat...	225	9e-68	0.209275	0.383416	0.53141	0.634144	GO:0010073	"meristem maintenance"	GO:0005634	"nucleus"	-	-	-	"Protein-serine/threoninephosphatase."	-	-	-
snap_masked-Contig_9658-processed-gene-0.43-mRNA-1	ref|XP_011085266.1| PREDICTED: LRR receptor-like serine/threonin...	341	e-105	5.80034	9.22336	9.60744	13.1545	GO:0006898	"receptor-mediated endocytosis"	GO:0048226	"Casparian strip"	GO:0004674	"protein serine/threonine kinase activity"	"Plant-pathogen interaction"	"Non-specificserine/threonineproteinkinase."	-	-	-
snap_masked-Contig_696-processed-gene-0.70-mRNA-1	gb|KOX67543.1| Serine protease snake [Melipona quadrifasciata]	38	2	2.59257	9.64822	4.70235	4.419	-	-	-	-	-	-	-	-	-	-	-
augustus_masked-Contig_2252-processed-gene-0.25-mRNA-1	ref|XP_011097303.1| PREDICTED: protein LYK2 [Sesamum indicum]	307	2e-96	3.80838	7.18262	7.51705	5.48723	GO:0009609	"response to symbiotic bacterium"	GO:0005775	"vacuolar lumen"	GO:0043621	"protein self-association"	"Plant-pathogen interaction"	"Lysozyme."	-	-	-
augustus_masked-Contig_9523-processed-gene-1.20-mRNA-1	ref|XP_011089105.1| PREDICTED: DNA (cytosine-5)-methyltransferas...	97	1e-21	1.30049	1.78699	3.14508	1.53252	GO:0010069	"zygote asymmetric cytokinesis in embryo sac"	-	-	GO:0003886	"DNA (cytosine-5-)-methyltransferase activity"	"Cysteine and methionine metabolism"	"DNA(cytosine-5-)-methyltransferase."	-	-	-
maker-Contig_8646-snap-gene-0.27-mRNA-1	ref|XP_007021272.1| ADP-ribosylation factor GTPase-activating pr...	83	1e-24	19.4713	39.2835	41.5391	52.4461	GO:0031532	"actin cytoskeleton reorganization"	GO:0071944	"cell periphery"	GO:0005515	"protein binding"	"Endocytosis"	-	-	-	-
maker-Contig_7381-snap-gene-0.82-mRNA-1	ref|XP_011080137.2| LOW QUALITY PROTEIN: FT-interacting protein ...	1041	0	5.49969	5.66157	8.45426	15.2627	GO:0019722	"calcium-mediated signaling"	GO:0005634	"nucleus"	GO:0005543	"phospholipid binding"	"Endocytosis"	"Non-specificserine/threonineproteinkinase."	-	nov-miR-47,mmu-miR-5098,ppe-miR6279,nov-miR-686	-0.821,-0.624,-0.783,-0.784
augustus_masked-Contig_9049-processed-gene-0.16-mRNA-1	gb|PIN25955.1| 60S ribosomal protein L27 [Handroanthus impetigin...	232	1e-76	242.491	329.494	836.202	380.289	GO:0006412	"translation"	GO:0005634	"nucleus"	GO:0003723	"RNA binding"	"Ribosome"	-	-	-	-
snap_masked-Contig_3818-processed-gene-0.93-mRNA-1	gb|PIN01350.1| hypothetical protein CDL12_26139 [Handroanthus im...	179	4e-54	9.16756	8.61336	13.7287	8.54755	GO:0009788	"negative regulation of abscisic acid mediated signaling pathway"	GO:0022626	"cytosolic ribosome"	GO:0008270	"zinc ion binding"	-	-	-	-	-
maker-Contig_1536-snap-gene-0.56-mRNA-1	gb|EYU33824.1| hypothetical protein MIMGU_mgv1a002625mg [Erythra...	870	0	9.15715	8.55086	15.1303	8.8913	GO:0009555	"pollen development"	GO:0090406	"pollen tube"	GO:0047262	"polygalacturonate 4-alpha-galacturonosyltransferase activity"	"Starch and sucrose metabolism"	"LipopolysaccharideglucosyltransferaseI."	-	-	-
maker-Contig_11604-augustus-gene-1.106-mRNA-1	ref|XP_011075231.1| PREDICTED: uncharacterized protein LOC105159...	235	3e-76	21.8187	23.7907	11.6951	16.611	GO:0051289	"protein homotetramerization"	GO:0005777	"peroxisome"	GO:0047617	"acyl-CoA hydrolase activity"	-	"1,4-dihydroxy-2-naphthoyl-CoAhydrolase."	1,4-dihydroxy-2-naphthoate biosynthesis,1,4-dihydroxy-2-naphthoate biosynthesis II (plants)	-	-
maker-Contig_311-snap-gene-0.93-mRNA-2	gb|PIM97820.1| Enoyl-CoA hydratase/isomerase [Handroanthus impet...	107	2e-26	5.52139	6.3224	9.28626	14.3227	GO:0006635	"fatty acid beta-oxidation"	GO:0005829	"cytosol"	GO:0005515	"protein binding"	"PPAR signaling pathway"	"Enoyl-CoAhydratase."	4-hydroxybenzoate biosynthesis V,fatty acid &beta;-oxidation II (peroxisome),jasmonic acid biosynthesis,L-isoleucine degradation I,L-valine degradation I,methyl ketone biosynthesis (engineered),unsaturated, even numbered fatty acid &beta;-oxidation	-	-
maker-Contig_9658-snap-gene-0.70-mRNA-1	ref|XP_011096527.1| PREDICTED: mitochondrial inner membrane prot...	202	2e-63	13.6242	16.6928	17.7922	17.3737	GO:0006627	"protein processing involved in protein targeting to mitochondrion"	GO:0009534	"chloroplast thylakoid"	GO:0005515	"protein binding"	"Protein export"	"SignalpeptidaseI."	-	-	-
maker-Contig_6341-snap-gene-0.120-mRNA-1	gb|EYU21884.1| hypothetical protein MIMGU_mgv1a013625mg [Erythra...	322	e-109	34.9552	56.0368	48.4862	52.8159	-	-	GO:0070062	"extracellular vesicular exosome"	GO:0005515	"protein binding"	-	-	-	-	-
augustus_masked-Contig_8595-processed-gene-0.16-mRNA-1	gb|PIN25129.1| Flavin-containing amine oxidase [Handroanthus imp...	188	7e-55	3.64138	4.58662	12.5489	3.21828	GO:0009447	"putrescine catabolic process"	GO:0005737	"cytoplasm"	GO:0050660	"flavin adenine dinucleotide binding"	"Peroxisome"	"Spermineoxidase."	-	-	-
maker-Contig_9576-snap-gene-0.47-mRNA-1	ref|XP_011080041.1| PREDICTED: myb-related protein Myb4-like [Se...	204	1e-63	6.75777	8.9106	8.98856	44.0575	GO:0009739	"response to gibberellin stimulus"	GO:0005634	"nucleus"	GO:0043565	"sequence-specific DNA binding"	-	"RibonucleaseP."	-	-	-
augustus_masked-Contig_1555-processed-gene-0.13-mRNA-1	ref|XP_011079712.1| PREDICTED: nuclear transcription factor Y su...	224	3e-72	4.09921	2.41401	7.15183	5.22489	GO:0051512	"positive regulation of unidimensional cell growth"	GO:0005634	"nucleus"	GO:0003700	"sequence-specific DNA binding transcription factor activity"	"Pyrimidine metabolism"	"DNA-directedDNApolymerase."	-	-	-
augustus_masked-Contig_6849-processed-gene-0.26-mRNA-1	ref|XP_011095658.1| PREDICTED: probable WRKY transcription facto...	845	0	21.6866	23.6884	27.5886	37.1979	GO:0010508	"positive regulation of autophagy"	GO:0005634	"nucleus"	GO:0003700	"sequence-specific DNA binding transcription factor activity"	"Plant-pathogen interaction"	"Non-specificserine/threonineproteinkinase."	-	-	-
maker-Contig_5119-augustus-gene-0.104-mRNA-1	ref|XP_011084801.1| PREDICTED: serine/threonine-protein kinase A...	691	0	8.73214	15.2887	45.3432	27.5271	GO:0008285	"negative regulation of cell proliferation"	GO:0005739	"mitochondrion"	GO:0004672	"protein kinase activity"	"mTOR signaling pathway"	"Non-specificserine/threonineproteinkinase."	-	dme-miR-210-5p	-0.696
maker-Contig_311-snap-gene-0.93-mRNA-1	ref|XP_011082448.1| PREDICTED: glyoxysomal fatty acid beta-oxida...	645	0	9.37461	12.1334	17.6476	11.908	GO:0009062	"fatty acid catabolic process"	GO:0005829	"cytosol"	GO:0005515	"protein binding"	"Biosynthesis of unsaturated fatty acids"	"3-hydroxyacyl-CoAdehydrogenase."	4-hydroxybenzoate biosynthesis V,fatty acid &beta;-oxidation II (peroxisome),jasmonic acid biosynthesis,methyl ketone biosynthesis (engineered)	tur-miR-7-3p	-0.937
maker-Contig_6829-augustus-gene-0.53-mRNA-1	gb|PIM97670.1| hypothetical protein CDL12_29859 [Handroanthus im...	312	3e-99	13.1902	13.6037	14.8102	15.7248	GO:0009733	"response to auxin stimulus"	GO:0005737	"cytoplasm"	GO:0003725	"double-stranded RNA binding"	"Ribosome biogenesis in eukaryotes"	"RibonucleaseIII."	-	nov-miR-82,mmu-miR-1947-5p,mmu-miR-1947-5p,mmu-miR-1947-5p,mmu-miR-1947-5p,mmu-miR-1947-5p	-0.973,-0.928,-0.917,-0.789,-0.659,-0.966
maker-Contig_8033-snap-gene-0.53-mRNA-1	ref|XP_012856475.1| PREDICTED: U-box domain-containing protein 5...	637	0	25.5837	25.9032	19.1269	20.3652	GO:0009620	"response to fungus"	GO:0016020	"membrane"	GO:0004674	"protein serine/threonine kinase activity"	"Toll-like receptor signaling pathway"	"Non-specificserine/threonineproteinkinase."	-	-	-
maker-Contig_4246-snap-gene-0.51-mRNA-1	ref|XP_020552019.1| acetylajmalan esterase-like [Sesamum indicum]	409	e-138	76.4549	401.476	4.66911	5.67701	GO:0006952	"defense response"	GO:0009506	"plasmodesma"	GO:0004560	"alpha-L-fucosidase activity"	-	"Alpha-L-fucosidase."	-	-	-
snap_masked-Contig_8033-processed-gene-0.33-mRNA-1	ref|XP_011079961.1| PREDICTED: glycylpeptide N-tetradecanoyltran...	749	0	9.58923	7.91258	14.817	9.87061	GO:0006499	"N-terminal protein myristoylation"	GO:0005737	"cytoplasm"	GO:0019107	"myristoyltransferase activity"	-	"GlycylpeptideN-tetradecanoyltransferase."	-	-	-
augustus_masked-Contig_11928-processed-gene-0.25-mRNA-1	ref|XP_014752014.1| PREDICTED: uncharacterized protein LOC106865...	59	6e-06	7.37082	6.99326	6.68453	6.54099	GO:0008544	"epidermis development"	GO:0005829	"cytosol"	GO:0005515	"protein binding"	-	-	-	-	-
augustus_masked-Contig_11800-processed-gene-2.24-mRNA-1	dbj|GAV57663.1| Transposase_28 domain-containing protein [Cephal...	64	5e-08	0.314899	0.336544	0.190386	1.32529	-	-	-	-	-	-	"Regulation of autophagy"	-	-	hsa-miR-1302	-0.901
augustus_masked-Contig_4593-processed-gene-0.38-mRNA-1	gb|EYU45680.1| hypothetical protein MIMGU_mgv1a026212mg [Erythra...	860	0	5.5943	6.03577	5.56948	6.84352	GO:0009451	"RNA modification"	GO:0005739	"mitochondrion"	GO:0034046	"poly(G) RNA binding"	-	-	-	cte-miR-2685-5p,cte-miR-2685-5p,hsa-miR-548ad-3p	-0.510,-0.561,-0.832
snap_masked-Contig_6934-processed-gene-0.26-mRNA-1	ref|XP_009603301.1| PREDICTED: pleckstrin homology domain-contai...	70	2e-12	25.2729	26.9737	13.2329	16.0148	-	-	-	-	GO:0032266	"phosphatidylinositol-3-phosphate binding"	-	-	-	-	-
snap_masked-Contig_5638-processed-gene-0.48-mRNA-1	gb|ETN97876.1| hypothetical protein RFI_39650, partial [Reticulo...	39	3.6	8.85197	16.3023	12.9782	13.5979	-	-	-	-	-	-	-	-	-	aly-miR4241,aly-miR4241,aly-miR4241,aly-miR4241,aly-miR4241,aly-miR4241	-0.535,-0.883,-0.647,-0.884,-0.725,-0.810
augustus_masked-Contig_10415-processed-gene-0.21-mRNA-1	gb|EYU25861.1| hypothetical protein MIMGU_mgv1a013719mg [Erythra...	335	e-115	22.0962	33.4486	9.43671	8.15183	GO:2000280	"regulation of root development"	GO:0009505	"plant-type cell wall"	GO:0050162	"oxalate oxidase activity"	-	"Superoxidedismutase."	reactive oxygen species degradation,superoxide radicals degradation	-	-
maker-Contig_5857-augustus-gene-0.57-mRNA-1	ref|XP_011092446.1| PREDICTED: transcription factor bHLH143 [Ses...	172	4e-47	38.3283	48.6635	155.119	90.5635	GO:0010600	"regulation of auxin biosynthetic process"	GO:0005634	"nucleus"	GO:0003700	"sequence-specific DNA binding transcription factor activity"	"Circadian rhythm - plant"	-	-	-	-
augustus_masked-Contig_7501-processed-gene-0.41-mRNA-1	ref|XP_011084831.1| PREDICTED: multidrug and toxin extrusion pro...	600	0	2.68768	3.2563	3.20798	3.19639	GO:0015695	"organic cation transport"	GO:0005794	"Golgi apparatus"	GO:0015238	"drug transmembrane transporter activity"	-	-	-	ath-miR164a	-0.917
augustus_masked-Contig_108-processed-gene-0.35-mRNA-1	gb|PIN02268.1| Branched chain aminotransferase BCAT1, pyridoxal ...	391	e-133	24.9371	31.5888	27.468	26.8936	GO:0000077	"DNA damage checkpoint"	GO:0009570	"chloroplast stroma"	GO:0030170	"pyridoxal phosphate binding"	"p53 signaling pathway"	"D-amino-acidtransaminase."	-	-	-
maker-Contig_42-snap-gene-0.69-mRNA-1	gb|EYU26921.1| hypothetical protein MIMGU_mgv1a003544mg [Erythra...	662	0	9.1607	11.1715	12.8978	15.6432	GO:0009624	"response to nematode"	GO:0016020	"membrane"	GO:0046983	"protein dimerization activity"	"Regulation of autophagy"	-	-	-	-
snap_masked-Contig_11389-processed-gene-0.41-mRNA-1	gb|KNC35662.1| hypothetical protein PFLG_00896 [Plasmodium falci...	39	0.92	9.04673	10.4306	13.5797	13.8643	-	-	-	-	-	-	-	-	-	nov-miR-39	-0.929
snap_masked-Contig_4362-processed-gene-0.38-mRNA-1	gb|KZV27404.1| transcriptional regulator STERILE APETALA-like [D...	72	8e-13	27.4452	49.4335	18.5664	32.7788	GO:0046622	"positive regulation of organ growth"	GO:0005634	"nucleus"	GO:0005515	"protein binding"	-	-	-	-	-
augustus_masked-Contig_3817-processed-gene-0.22-mRNA-1	ref|XP_011076448.1| PREDICTED: histone-lysine N-methyltransferas...	632	0	8.36523	11.4946	14.4178	11.0873	GO:0006306	"DNA methylation"	GO:0005720	"nuclear heterochromatin"	GO:0008327	"methyl-CpG binding"	"Lysine degradation"	"Histone-lysineN-methyltransferase."	26,27-dehydrozymosterol metabolism	cbn-miR-7627	-0.836
maker-Contig_9971-snap-gene-0.80-mRNA-1	ref|XP_010661331.1| PREDICTED: malate dehydrogenase, cytoplasmic...	229	2e-70	4.42665	5.58942	6.20617	8.64031	GO:0009651	"response to salt stress"	GO:0005886	"plasma membrane"	GO:0004470	"malic enzyme activity"	"Glyoxylate and dicarboxylate metabolism"	"Malatedehydrogenase."	C4 photosynthetic carbon assimilation cycle, NAD-ME type,gluconeogenesis I,gluconeogenesis III,glyoxylate cycle,L-aspartate degradation II,malate-oxaloacetate shuttle I,malate-oxaloacetate shuttle II,reductive TCA cycle I,superpathway of glyoxylate cycle and fatty acid degradation,TCA cycle II (plants and fungi),TCA cycle variation V (plant)	-	-
snap_masked-Contig_3348-processed-gene-1.79-mRNA-1	gb|PIN12362.1| hypothetical protein CDL12_15015 [Handroanthus im...	100	9e-24	7.37212	7.97265	6.90856	9.61818	GO:0006952	"defense response"	GO:0009579	"thylakoid"	GO:0009978	"allene oxide synthase activity"	"alpha-Linolenic acid metabolism"	"Hydroperoxidedehydratase."	jasmonic acid biosynthesis	-	-
maker-Contig_311-snap-gene-0.94-mRNA-1	gb|PIM97821.1| Hydroxyacyl-CoA dehydrogenase/enoyl-CoA hydratase...	190	3e-56	9.50383	9.76779	9.41776	8.31177	GO:0006475	"internal protein amino acid acetylation"	GO:0009514	"glyoxysome"	GO:0003857	"3-hydroxyacyl-CoA dehydrogenase activity"	"Biosynthesis of unsaturated fatty acids"	"3-hydroxybutyryl-CoAepimerase."	unsaturated, even numbered fatty acid &beta;-oxidation	-	-
augustus_masked-Contig_4218-processed-gene-0.17-mRNA-1	ref|XP_011088384.1| PREDICTED: guanine nucleotide-binding protei...	702	0	11.9212	12.053	16.5291	14.271	GO:0009788	"negative regulation of abscisic acid mediated signaling pathway"	GO:0044297	"cell body"	GO:0005515	"protein binding"	"Chemokine signaling pathway"	"RING-typeE3ubiquitintransferase."	-	ddi-miR-7101	-0.607
maker-Contig_3054-augustus-gene-0.42-mRNA-1	ref|WP_081818197.1| hypothetical protein [Caballeronia jiangsuen...	41	0.15	18.0677	14.7277	10.4422	8.66082	-	-	-	-	-	-	-	-	-	tca-miR-3812-3p	-0.678
augustus_masked-Contig_4898-processed-gene-0.14-mRNA-1	ref|XP_011100775.1| PREDICTED: ocs element-binding factor 1-like...	127	1e-34	3.2679	8.23239	5.24986	22.1625	GO:0006521	"regulation of cellular amino acid metabolic process"	GO:0005737	"cytoplasm"	GO:0005515	"protein binding"	"Huntingtons disease"	-	-	-	-
maker-Contig_10058-snap-gene-0.92-mRNA-1	ref|NP_043929.1| hypothetical protein [Strawberry vein banding v...	99	9e-20	2.10414	1.70848	3.12255	2.56005	-	-	-	-	-	-	-	-	-	-	-
maker-Contig_3348-snap-gene-1.104-mRNA-1	gb|KZV53388.1| allene oxide synthase, chloroplastic [Dorcoceras ...	150	3e-40	2.53514	5.22526	4.59818	7.14851	GO:0031407	"oxylipin metabolic process"	GO:0009941	"chloroplast envelope"	GO:0009978	"allene oxide synthase activity"	"alpha-Linolenic acid metabolism"	"Allene-oxidecyclase."	jasmonic acid biosynthesis	-	-
maker-Contig_8150-augustus-gene-0.87-mRNA-1	ref|XP_019105537.1| PREDICTED: uncharacterized protein LOC109135...	39	0.56	0	1.38988	1.10078	1.87307	-	-	-	-	-	-	-	-	-	-	-
snap_masked-Contig_7875-processed-gene-0.33-mRNA-1	gb|KZV15897.1| lichenase [Dorcoceras hygrometricum]	419	e-143	3.45303	4.12971	5.46277	5.81299	GO:0002215	"defense response to nematode"	GO:0031225	"anchored to membrane"	GO:0008810	"cellulase activity"	"Starch and sucrose metabolism"	"Licheninase."	-	nov-miR-80,mcmv-miR-m59-2	-0.988,-0.981
snap_masked-Contig_9186-processed-gene-0.75-mRNA-1	ref|XP_011088508.1| PREDICTED: alkaline/neutral invertase CINV2-...	206	2e-60	17.6714	14.2095	35.5422	9.22214	GO:0042542	"response to hydrogen peroxide"	GO:0016020	"membrane"	GO:0004564	"beta-fructofuranosidase activity"	-	"Beta-fructofuranosidase."	sucrose degradation III (sucrose invertase)	mmu-miR-124-3p,mmu-miR-124-3p	-0.628,-0.713
maker-Contig_7939-snap-gene-0.25-mRNA-1	ref|XP_015062824.1| PREDICTED: serine/threonine-protein kinase D...	821	0	5.85183	10.7759	21.9643	11.7612	GO:0048766	"root hair initiation"	GO:0005730	"nucleolus"	GO:0005515	"protein binding"	-	"Non-specificserine/threonineproteinkinase."	-	ame-miR-3719,ame-miR-3719	-0.664,-0.788
[truncated: 23,526 more rows]

## Sheet: S3
Transcript_ID	logFC	logCPM	PValue	FDR	Blast_tophit	Bit_score	E_Value	RPKM_L15	RPKM_L25	RPKM_R15	RPKM_R25	GO_P	GO_P_Description	GO_C	GO_C_Description	GO_F	GO_F_Description	KEGG_Pathway	EC_Pathways	PMN_Pathways	Transcript_id	mirna	corelation
[truncated: 1,640 more rows]

[truncated: 4 more sheets: S4, S5, S6, S7]
